# Supplementary material for: Rationally designed Fe-cyclopentadienone with unique orientations for efficient asymmetric hydrogenation of acylsilanes
Source: Nat Commun. 2025 Dec 26;17:1167. doi: 10.1038/s41467-025-67933-9 (PMC12858946; doi:10.1038/s41467-025-67933-9)
Supplement: Supplementary file 3 — Supplementary Dataset 1 [file 41467_2025_67933_MOESM3_ESM.xlsx]

## Sheet: Sheet1
	Cartesian coordinates of the optimized structures
	1Fe4cal
	E = -3331.02970528 a.u.
	0 1
	Fe 0.16517600 -1.65272900 -0.70639100
	S -4.16533600 -1.82806600 -1.08136300
	S 2.96633100 1.67793800 -1.40754000
	O -0.65989000 0.61933000 -2.38661100
	O -1.32435000 -3.83115100 -1.98231300
	O 2.65603600 -2.45459400 -2.01268000
	O -0.63143900 1.15085700 1.12748500
	O -4.93997500 -3.01623900 -1.39656500
	O -3.12505500 -1.32895400 -1.96488700
	O 2.65223100 0.51474300 -2.22304300
	O 2.67050000 3.03028100 -1.84508900
	N -3.43084900 -2.12367300 0.39406800
	N 2.20749500 1.47751900 0.04500300
	C -0.32592400 -0.27044800 -1.75768100
	C -0.77541100 -2.94713200 -1.50826900
	C 1.66506000 -2.11404800 -1.54868400
	C -0.26395100 -0.01324600 1.01743900
	C 1.09284200 -0.58351400 0.81901400
	C 1.02316800 -1.98282200 1.13323600
	C 2.14668100 -2.92103400 1.50460200
	H 2.81601900 -2.41330100 2.20939800
	H 2.75879600 -3.16674600 0.63015600
	C 1.60188200 -4.20903900 2.14163000
	H 2.39290800 -4.96554300 2.16625700
	H 1.32442900 -4.00654100 3.18506600
	C 0.37032400 -4.74291200 1.40290700
	H 0.07055300 -5.71063300 1.81794700
	H 0.61522800 -4.90945500 0.34572000
	C -0.79682600 -3.75604400 1.50694800
	H -1.63750600 -4.06168400 0.87750600
	H -1.16834600 -3.73963600 2.54238300
	C -0.34994000 -2.36642800 1.15353500
	C -1.13050900 -1.20706900 0.85557600
	C -2.61214400 -1.02050800 0.96011800
	H -2.84799800 -0.07811600 0.45587200
	C -3.06383000 -0.91177900 2.43815800
	H -2.37433800 -1.47846200 3.07513900
	H -3.04266600 0.12834500 2.76922300
	C -4.44989800 -1.55475400 2.46674100
	H -4.73491700 -1.91282600 3.45987800
	H -5.21352400 -0.84872200 2.12252000
	C -4.28937600 -2.68918800 1.45624100
	H -3.76259700 -3.54006400 1.90445300
	H -5.22141800 -3.06807000 1.03519400
	C -5.30475100 -0.48464700 -0.81348800
	C -6.60284800 -0.76028500 -0.38869600
	H -6.93932400 -1.78846400 -0.30675100
	C -7.45688400 0.29241800 -0.08893800
	H -8.46255500 0.08167300 0.26239700
	C -7.03298500 1.62197300 -0.21389000
	C -5.73208700 1.87234200 -0.66622500
	H -5.40132600 2.89645600 -0.80922500
	C -4.86612000 0.82889700 -0.96814300
	H -3.86937000 1.02773000 -1.34837100
	C -7.94811400 2.74277800 0.11660000
	C -9.29603800 2.69950600 -0.25662900
	H -9.66995100 1.84779600 -0.81817500
	C -10.15204700 3.75052600 0.05462400
	H -11.19312600 3.70509100 -0.25079300
	C -9.67417300 4.86118400 0.74535200
	H -10.34239600 5.68185500 0.98813400
	C -8.33455500 4.91483700 1.12156600
	H -7.95509300 5.77462600 1.66556800
	C -7.47828500 3.86441900 0.80905100
	H -6.43912100 3.90329200 1.12411100
	C 2.37393400 0.20466500 0.77285500
	H 3.13889000 -0.40897100 0.28586000
	C 2.86395200 0.66637400 2.15774400
	H 3.94899300 0.82145800 2.11389100
	H 2.65075600 -0.06560500 2.94186500
	C 2.14016500 1.99932600 2.36212700
	H 1.10869400 1.82975600 2.67778400
	H 2.63430800 2.63880400 3.09841000
	C 2.14603000 2.63147100 0.96613700
	H 1.24488900 3.20991000 0.76306500
	H 3.02315000 3.27596000 0.83340700
	C 4.71105600 1.59062500 -1.04160900
	C 5.36205800 0.35880600 -1.07661800
	H 4.83175500 -0.52221000 -1.42383200
	C 6.69365900 0.28125800 -0.68859100
	H 7.19698900 -0.68105700 -0.69645800
	C 7.39072200 1.42170800 -0.27172700
	C 6.72214500 2.65222100 -0.26840800
	H 7.26190700 3.55315600 0.00779100
	C 5.38983500 2.74306700 -0.65036700
	H 4.88541200 3.70302400 -0.68240900
	C 8.81218300 1.33118900 0.14612100
	C 9.27563100 2.04797800 1.25504700
	H 8.58150900 2.65897100 1.82572800
	C 10.60653200 1.96319200 1.64981800
	H 10.94732900 2.52061800 2.51725200
	C 11.49657600 1.16044000 0.94105000
	H 12.53590100 1.09465200 1.24833500
	C 11.04685300 0.44354100 -0.16477200
	H 11.73633100 -0.17765900 -0.72865000
	C 9.71565000 0.52795100 -0.55872400
	H 9.37787800 -0.01429300 -1.43757800
	3Fe4cal
	E = -3330.9130942 a.u.
	0 3
	Fe 0.15179100 -1.68553100 -0.65382400
	S -4.17734500 -1.87945700 -1.14057400
	S 2.99994500 1.56971500 -1.52489000
	O -0.61230600 0.44864600 -2.53186800
	O -1.31352700 -3.95179500 -1.79829000
	O 2.67536200 -2.59501500 -1.81842100
	O -0.67553700 1.25927400 0.92992900
	O -4.93733800 -3.09680300 -1.37406400
	O -3.10973700 -1.45369800 -2.03154400
	O 2.69263700 0.35498300 -2.26408300
	O 2.73752300 2.89076600 -2.06744800
	N -3.47475200 -2.05574400 0.37359200
	N 2.19639000 1.48522700 -0.08518700
	C -0.30171500 -0.38932600 -1.82463800
	C -0.77357800 -3.03537200 -1.37867200
	C 1.67255700 -2.21684100 -1.41224900
	C -0.31508200 0.08794400 0.92220500
	C 1.04202400 -0.50419100 0.80970300
	C 0.95141300 -1.87393500 1.23096000
	C 2.05612400 -2.78567400 1.70946800
	H 2.70923900 -2.22684800 2.39043700
	H 2.69094000 -3.10463500 0.87579500
	C 1.48273600 -4.01497700 2.43155100
	H 2.26664000 -4.77146600 2.54069500
	H 1.17617200 -3.72745400 3.44651500
	C 0.26950000 -4.59942200 1.70110400
	H -0.05013300 -5.52923000 2.18271700
	H 0.54449500 -4.85134300 0.66847300
	C -0.89271800 -3.60140000 1.69023600
	H -1.71539400 -3.95257700 1.06094200
	H -1.29608400 -3.50058500 2.70884900
	C -0.42508800 -2.24640400 1.24190600
	C -1.18641700 -1.11015400 0.82825600
	C -2.66911100 -0.90649600 0.86322600
	H -2.87825800 -0.01581200 0.26285800
	C -3.17213100 -0.65566000 2.30722300
	H -2.50508900 -1.15525700 3.01992500
	H -3.16314400 0.41174900 2.53605600
	C -4.55832600 -1.29795200 2.35029600
	H -4.87668600 -1.56026200 3.36309700
	H -5.31106000 -0.63162800 1.91439200
	C -4.36394300 -2.52236200 1.45784700
	H -3.84877100 -3.32383500 2.00083100
	H -5.28140500 -2.94406800 1.04532700
	C -5.31360100 -0.54133300 -1.01789600
	C -6.66117100 -0.78502900 -0.60219200
	H -7.01782900 -1.80875600 -0.55642400
	C -7.48297900 0.25196400 -0.31216800
	H -8.50932400 0.03735400 -0.04154900
	C -7.02221000 1.65331800 -0.37667500
	C -5.67794300 1.84320700 -0.96047700
	H -5.32401900 2.84236900 -1.18010200
	C -4.86697000 0.79539000 -1.24875900
	H -3.88470200 0.95498700 -1.68171600
	C -7.78020700 2.70928600 0.10360800
	C -9.09786800 2.51864900 0.69093900
	H -9.50851700 1.52073700 0.77807500
	C -9.84277300 3.57530500 1.14619100
	H -10.82353500 3.39023600 1.57439700
	C -9.35588500 4.89471400 1.06975200
	H -9.95548000 5.72348100 1.43081600
	C -8.07845700 5.12313000 0.52312000
	H -7.69181100 6.13652300 0.46942800
	C -7.31120200 4.08610500 0.05924000
	H -6.33074000 4.30719400 -0.34265200
	C 2.33029300 0.27044600 0.74189700
	H 3.10452000 -0.38286600 0.32627300
	C 2.78321600 0.83357200 2.10176500
	H 3.87032700 0.97842700 2.07873600
	H 2.54096900 0.16496700 2.93263500
	C 2.06452100 2.18245400 2.18237800
	H 1.02282500 2.04335900 2.47877100
	H 2.54174400 2.87330900 2.88253100
	C 2.11674800 2.70629200 0.74327400
	H 1.22644600 3.27244400 0.46986300
	H 3.00227900 3.33408300 0.58830900
	C 4.73182400 1.48608300 -1.10104100
	C 5.36578300 0.24679500 -1.03475900
	H 4.83271000 -0.64877400 -1.33751400
	C 6.68468300 0.17896600 -0.60379700
	H 7.17419600 -0.78788200 -0.53298000
	C 7.38585000 1.33599500 -0.24359200
	C 6.73485400 2.57211500 -0.34085300
	H 7.27924100 3.48275000 -0.10908600
	C 5.41538000 2.65363400 -0.76697000
	H 4.92574200 3.61547400 -0.87705600
	C 8.79400100 1.25584000 0.21911200
	C 9.23747100 2.03736500 1.29186100
	H 8.53693700 2.69261500 1.80240800
	C 10.55600600 1.96189300 1.72799100
	H 10.88118200 2.57014700 2.56679000
	C 11.45340400 1.10393700 1.09748900
	H 12.48304600 1.04545000 1.43715300
	C 11.02357200 0.32241900 0.02815800
	H 11.71910300 -0.34254600 -0.47507700
	C 9.70474100 0.39754100 -0.40709700
	H 9.38306600 -0.19636500 -1.25813500
	5Fe4cal
	E = -3330.95847111 a.u.
	0 5
	Fe -0.36109100 -1.83276700 -1.05175400
	S -3.96351500 -1.59183900 -0.92370900
	S 2.89097300 0.98691600 -1.89268200
	O -0.38652600 0.42915700 -3.36527200
	O -1.67755000 -4.67241300 -1.32581500
	O 2.35033300 -3.28680500 -2.11324100
	O -0.95045100 0.71526800 0.46028900
	O -4.85147700 -2.51796000 -1.60539200
	O -2.68499400 -1.21007000 -1.53015600
	O 2.83904100 -0.35851300 -2.45092600
	O 2.54075400 2.15201300 -2.68641200
	N -3.59400400 -2.25559500 0.54752700
	N 1.90087200 0.99636500 -0.56830800
	C -0.32154900 -0.41163600 -2.60889900
	C -1.18474800 -3.64471600 -1.29172000
	C 1.43578600 -2.68325400 -1.80410400
	C -0.48613100 -0.40792400 0.80445600
	C 0.90668300 -0.86918200 0.74682900
	C 0.93692300 -2.16904400 1.27476000
	C 2.14344700 -3.03401200 1.51439400
	H 2.91828200 -2.46672500 2.04677800
	H 2.59640800 -3.32694200 0.55609000
	C 1.78371700 -4.29956700 2.30621400
	H 2.60652100 -5.01969400 2.24213800
	H 1.66432300 -4.04621700 3.36841500
	C 0.48035200 -4.92349100 1.79937700
	H 0.30473300 -5.89001500 2.28398300
	H 0.56374400 -5.11686400 0.72092600
	C -0.70273600 -3.98463800 2.06485800
	H -1.61674500 -4.36649300 1.59256500
	H -0.89810200 -3.96839700 3.14786900
	C -0.40087000 -2.59717600 1.57437600
	C -1.27664500 -1.55372100 1.27028500
	C -2.74824600 -1.42806300 1.47595600
	H -2.98769600 -0.36883000 1.32160200
	C -3.27681200 -1.82610500 2.86399400
	H -2.75990600 -2.71813400 3.23095300
	H -3.10938700 -1.02117500 3.58372000
	C -4.75162100 -2.13840600 2.61709500
	H -5.21264400 -2.72337400 3.41749300
	H -5.32312200 -1.21097600 2.49214600
	C -4.69978900 -2.89829500 1.29346600
	H -4.44252800 -3.95206600 1.44724800
	H -5.63096300 -2.86689400 0.72464300
	C -4.84283700 -0.07645300 -0.62824600
	C -6.23551300 -0.10104300 -0.58842200
	H -6.76910500 -1.01968000 -0.80883100
	C -6.92258900 1.06708900 -0.28701200
	H -8.00721700 1.05192300 -0.23691100
	C -6.23417500 2.25939600 -0.02768800
	C -4.83527300 2.25530200 -0.08494800
	H -4.28845000 3.17787800 0.08417100
	C -4.12917400 1.09651900 -0.38339700
	H -3.04171400 1.09922800 -0.41531600
	C -6.97389000 3.50384700 0.30024000
	C -8.14501700 3.84321200 -0.38633000
	H -8.50207800 3.20122500 -1.18688700
	C -8.83619500 5.00972800 -0.07645700
	H -9.73819000 5.26263200 -0.62569600
	C -8.36830700 5.85517500 0.92615700
	H -8.90791100 6.76588300 1.16786500
	C -7.20401900 5.52729700 1.61599300
	H -6.83550600 6.17795500 2.40345000
	C -6.51227900 4.36163000 1.30496300
	H -5.61615900 4.10126800 1.86145600
	C 2.12760200 -0.03613800 0.47408100
	H 2.92878700 -0.70622500 0.14796500
	C 2.57726900 0.80331800 1.68400600
	H 3.63870200 1.05901100 1.57233000
	H 2.44429600 0.26819300 2.62789100
	C 1.70786200 2.05793100 1.56989700
	H 0.70889000 1.86536900 1.96767400
	H 2.13340300 2.91584600 2.09770300
	C 1.61387300 2.30961200 0.05701800
	H 0.61926200 2.63393800 -0.24680100
	H 2.34634400 3.05406700 -0.26934000
	C 4.54910800 1.22456700 -1.27847400
	C 5.31878900 0.11944300 -0.92124300
	H 4.94891500 -0.88165400 -1.11667500
	C 6.56289500 0.31599100 -0.33587000
	H 7.15485600 -0.54411100 -0.03728600
	C 7.05574400 1.60638400 -0.10710700
	C 6.27497800 2.70121400 -0.49796300
	H 6.66280700 3.70739700 -0.36968900
	C 5.02787200 2.51816900 -1.08113700
	H 4.44107800 3.36757000 -1.41429500
	C 8.38325600 1.81026000 0.52473800
	C 8.56861800 2.81070900 1.48544700
	H 7.72593700 3.42780300 1.78514100
	C 9.81113500 3.00243600 2.08020100
	H 9.93527500 3.77853100 2.82953900
	C 10.88938900 2.19702300 1.72296100
	H 11.85978100 2.34687000 2.18647300
	C 10.71680900 1.19902800 0.76734300
	H 11.55460600 0.57233900 0.47652300
	C 9.47388300 1.00698600 0.17345700
	H 9.35296800 0.24302400 -0.58957400
	Me3NO
	E = -249.533947549 a.u.
	0 1
	N 0.00000400 -0.00000900 0.08211900
	C -1.02635100 -0.96246400 -0.41614800
	H -1.98151400 -0.64137300 -0.00178000
	H -1.06022500 -0.99399400 -1.51061200
	H -0.76704600 -1.93634900 -0.00207900
	C 1.34672200 -0.40756700 -0.41611200
	H 2.06045500 0.30400200 -0.00210200
	H 1.54631200 -1.39526900 -0.00168400
	H 1.39099000 -0.42121900 -1.51057700
	C -0.32037100 1.37008500 -0.41606100
	H -1.29341800 1.63245500 -0.00194600
	H 0.43527800 2.03673500 -0.00168900
	H -0.33077200 1.41527800 -1.51052500
	O -0.00001100 -0.00006600 1.43226000
	1TS1
	E = -3580.58228286 a.u.
	0 1
	Fe -0.03302100 -1.94326400 0.07982000
	S 4.28626900 -1.77107500 0.53269800
	S -2.86175200 1.24181600 1.26407900
	O 0.86165700 0.42226700 1.55552100
	O 1.57494100 -4.13353000 1.15744800
	O -2.45238900 -2.95608900 1.36216500
	O 0.70429400 1.06415500 -1.38877700
	O 5.29730800 -2.79321700 0.76028000
	O 3.21901400 -1.55020300 1.49469100
	O -2.68860000 -0.05682100 1.90060100
	O -2.45345800 2.46450500 1.93987300
	N 3.57736000 -2.11772000 -0.94082300
	N -2.09122300 1.20606200 -0.18310100
	C 0.45004900 -0.65525500 1.35751100
	C 0.97179900 -3.24250900 0.75944300
	C -1.48505600 -2.52821100 0.91253600
	C 0.34524900 -0.11364300 -1.43042700
	C -0.99830200 -0.71194100 -1.28435800
	C -0.92653800 -2.07066500 -1.76121300
	C -2.05080000 -2.97401400 -2.20782700
	H -2.73288200 -2.40708200 -2.85393400
	H -2.65011500 -3.30900700 -1.35370600
	C -1.50716200 -4.19036100 -2.97468500
	H -2.29111900 -4.95085800 -3.05787700
	H -1.25100300 -3.88574600 -3.99888700
	C -0.25535200 -4.77961800 -2.31522400
	H 0.04085300 -5.70270200 -2.82518500
	H -0.47589700 -5.04203000 -1.27222900
	C 0.90039400 -3.77419000 -2.35083600
	H 1.75415000 -4.13328200 -1.76705600
	H 1.25128000 -3.66166200 -3.38781100
	C 0.44438100 -2.43402800 -1.84921400
	C 1.22173400 -1.30143200 -1.43422300
	C 2.69477200 -1.06844100 -1.53059600
	H 2.87119000 -0.11030200 -1.03296600
	C 3.17121500 -0.93960000 -2.99895600
	H 2.52436700 -1.54067500 -3.64839300
	H 3.10204400 0.09870300 -3.33073700
	C 4.58944800 -1.50726600 -3.00499200
	H 4.91008700 -1.85286300 -3.99203600
	H 5.30939100 -0.76102700 -2.65040400
	C 4.47128300 -2.64544300 -1.99338700
	H 3.98117700 -3.51635200 -2.44500400
	H 5.41308900 -2.98308700 -1.56072200
	C 5.12232300 -0.20547300 0.35033000
	C 6.44889700 -0.18441300 -0.07337400
	H 6.98171500 -1.11724000 -0.22648500
	C 7.07538000 1.03696000 -0.28340400
	H 8.10358400 1.05827500 -0.63245100
	C 6.39094800 2.24146700 -0.07506800
	C 5.06259700 2.19265200 0.36349400
	H 4.52544800 3.11640500 0.55554000
	C 4.42329900 0.97836500 0.57988300
	H 3.39442600 0.94902300 0.92672900
	C 7.06096400 3.54461300 -0.31267300
	C 8.38743200 3.75095400 0.08243300
	H 8.92456200 2.95532500 0.59149600
	C 9.01292500 4.97288900 -0.14168400
	H 10.04024000 5.11849400 0.17902800
	C 8.32217100 6.00850600 -0.76565400
	H 8.81034500 6.96252700 -0.94076500
	C 7.00183200 5.81424000 -1.16331200
	H 6.45789900 6.61410600 -1.65692500
	C 6.37625300 4.59262900 -0.93833300
	H 5.35322300 4.44032000 -1.27112800
	C -2.28017100 0.05130600 -1.09061600
	H -3.02814800 -0.62816600 -0.66996600
	C -2.81328300 0.72152200 -2.36863800
	H -3.89202500 0.89178200 -2.25983600
	H -2.64715100 0.10662700 -3.25764200
	C -2.05961400 2.05382900 -2.40897300
	H -1.05176800 1.90853200 -2.80226700
	H -2.57159400 2.80906400 -3.01180800
	C -1.96302000 2.47254300 -0.93525100
	H -1.00400100 2.93210100 -0.69842700
	H -2.77432200 3.15944100 -0.66717200
	C -4.59920600 1.38847600 0.88076100
	C -5.35015500 0.23475200 0.66109000
	H -4.90283700 -0.74017100 0.82657100
	C -6.67255500 0.35074000 0.25267700
	H -7.25274300 -0.54700000 0.06043400
	C -7.26220200 1.60716900 0.06619700
	C -6.49440000 2.75129200 0.31434500
	H -6.94947600 3.73246300 0.21587900
	C -5.16914600 2.64919600 0.71861100
	H -4.58539400 3.53638200 0.94031500
	C -8.67492300 1.72410200 -0.37438900
	C -9.04890400 2.68396400 -1.32157100
	H -8.29188800 3.33323800 -1.75293000
	C -10.37163000 2.79439900 -1.73699900
	H -10.64239000 3.53995700 -2.47872000
	C -11.34316000 1.94654800 -1.21142000
	H -12.37597100 2.03256200 -1.53531000
	C -10.98285000 0.98798400 -0.26787000
	H -11.73550200 0.32804900 0.15324500
	C -9.65987900 0.87767000 0.14689600
	H -9.39060200 0.14370600 0.90141600
	N 0.38021700 -0.90437000 4.11515600
	C -0.00691700 -1.90802100 5.13950000
	H 0.60756400 -2.79328200 4.97959100
	H 0.15025200 -1.49549000 6.13970600
	H -1.05605200 -2.15161600 4.97636000
	C -0.47659400 0.31284100 4.24901700
	H -0.16507000 1.04008300 3.50359900
	H -1.50183600 0.01129200 4.04041800
	H -0.36661800 0.71452100 5.25955500
	C 1.83026900 -0.57628200 4.24464600
	H 2.38954100 -1.48826100 4.04134800
	H 2.07760600 0.16678800 3.49155100
	H 2.02326000 -0.19795600 5.25182200
	O 0.14325200 -1.53150700 2.89276900
	1Int1
	E = -3217.70888068 a.u.
	0 1
	Fe -0.31663000 -2.29381100 -0.56717700
	S -3.02624100 -1.06214700 -1.41700200
	S 1.78517500 1.61663500 -0.63582200
	O -1.46145400 -4.51121600 -2.10580900
	O 2.06333400 -2.13694300 -2.26685700
	O -1.19382000 -0.01411500 1.80936800
	O -3.50894900 -1.52153600 -2.70711900
	O -1.58593800 -0.78843700 -1.22447400
	O 1.46026900 0.66974500 -1.68824400
	O 1.22269100 2.95610100 -0.59861500
	N -3.45576800 -2.21940900 -0.32350000
	N 1.41611200 0.91782100 0.80508900
	C -1.04549700 -3.60380300 -1.53896600
	C 1.08864000 -2.13003600 -1.66296200
	C -0.69746300 -1.09024100 1.46432700
	C 0.66832300 -1.41814900 1.06328200
	C 0.78840000 -2.85438500 1.03546800
	C 2.05107100 -3.68033700 1.08221600
	H 2.76157100 -3.22342100 1.78110500
	H 2.54506200 -3.68276600 0.10366100
	C 1.75081700 -5.12107300 1.51709200
	H 2.62336800 -5.75336000 1.32204300
	H 1.57686100 -5.14406100 2.60163400
	C 0.51525500 -5.68019900 0.80745800
	H 0.38193100 -6.73924100 1.05208400
	H 0.65601200 -5.61764700 -0.27938400
	C -0.74647800 -4.90590200 1.20605600
	H -1.59450500 -5.22237400 0.59142700
	H -1.00711300 -5.14322200 2.24705100
	C -0.52449800 -3.42062900 1.11639100
	C -1.44654400 -2.33029100 1.15019800
	C -2.93941600 -2.23562700 1.07903400
	H -3.19872800 -1.28613800 1.57179800
	C -3.78752200 -3.35324000 1.68679100
	H -3.39266400 -4.33282500 1.40237300
	H -3.79930300 -3.29071000 2.77775500
	C -5.15963400 -3.12909200 1.04902500
	H -5.81052400 -4.00503400 1.10503300
	H -5.66792100 -2.29606800 1.54645200
	C -4.83368100 -2.74892800 -0.40172000
	H -4.84463600 -3.61047800 -1.07504600
	H -5.53461500 -2.00325700 -0.79235200
	C -3.86296300 0.44248500 -1.00109400
	C -5.05672300 0.74031700 -1.65663000
	H -5.41910700 0.09189800 -2.44722500
	C -5.75276600 1.88585900 -1.29616400
	H -6.69246600 2.11737700 -1.78848100
	C -5.26647300 2.73603400 -0.29482600
	C -4.05955700 2.41242200 0.33705900
	H -3.65179600 3.08015800 1.08966900
	C -3.34843200 1.26932000 -0.00471400
	H -2.41074900 1.02609900 0.48916600
	C -6.01513500 3.96015500 0.08482500
	C -6.61194800 4.76529300 -0.89177600
	H -6.50176500 4.50541800 -1.94095000
	C -7.31381200 5.91153800 -0.53425200
	H -7.76231400 6.53034600 -1.30574400
	C -7.43178300 6.27047100 0.80596400
	H -7.97959400 7.16550000 1.08503000
	C -6.84161400 5.47681500 1.78620200
	H -6.93331300 5.74662700 2.83409900
	C -6.13826400 4.33164300 1.42833000
	H -5.69697200 3.70595800 2.19924400
	C 1.83277200 -0.46465500 1.10547000
	H 2.59236000 -0.79326000 0.38728400
	C 2.45300500 -0.31986300 2.50853000
	H 3.49312600 0.01379100 2.40670100
	H 2.44313500 -1.25904500 3.06824700
	C 1.60301500 0.77609800 3.15533800
	H 0.64422700 0.37018300 3.48656600
	H 2.09780100 1.25066500 4.00699500
	C 1.36805900 1.76357400 2.00962100
	H 0.39960900 2.26005700 2.07187100
	H 2.16136700 2.52216900 1.98148600
	C 3.56413000 1.77623800 -0.62061200
	C 4.35160100 0.73629500 -1.11093700
	H 3.88154300 -0.11697200 -1.58952300
	C 5.73412600 0.81887200 -1.00081800
	H 6.34856900 0.00062100 -1.36484000
	C 6.34531700 1.93244600 -0.41217700
	C 5.53405600 2.97426900 0.05395600
	H 5.99467500 3.86420600 0.47276900
	C 4.15041200 2.90240200 -0.04663100
	H 3.52507100 3.72535900 0.28319300
	C 7.82301800 2.01319900 -0.29498900
	C 8.41989600 2.50785300 0.87011500
	H 7.79333600 2.81479500 1.70316300
	C 9.80416500 2.58318000 0.98256900
	H 10.25010400 2.96305000 1.89705500
	C 10.61531300 2.16526200 -0.06925900
	H 11.69605100 2.22449300 0.01777400
	C 10.03262100 1.67198300 -1.23380800
	H 10.65739200 1.35216900 -2.06249000
	C 8.64828600 1.59650700 -1.34554100
	H 8.20032700 1.23408800 -2.26666500
	3Int1
	E = -3217.703203 a.u.
	0 3
	Fe -0.64582200 -1.57308200 -0.84942200
	S -4.03715600 -1.99177400 -0.77630800
	S 2.89669500 0.50763200 -1.71318900
	O 0.57944100 -3.25150300 -3.03231700
	O -0.74511800 1.13345200 -2.39850700
	O -1.14583700 0.76991900 1.50023800
	O -5.00787200 -2.91726500 -1.33083600
	O -2.78554500 -1.75178800 -1.50901800
	O 2.68989300 -0.92957100 -1.81249400
	O 2.68204100 1.38539800 -2.85126700
	N -3.63717700 -2.54677200 0.72521800
	N 1.91665000 1.06587500 -0.50172600
	C 0.11618000 -2.60920800 -2.20553400
	C -0.63597200 0.15119600 -1.83547300
	C -0.62901700 -0.33441600 1.24950800
	C 0.79309600 -0.64518900 0.93435300
	C 0.92578000 -2.01983300 0.84499100
	C 2.16888000 -2.84563100 0.64392800
	H 2.99874000 -2.40599600 1.21166900
	H 2.46585200 -2.80623100 -0.40941200
	C 1.95562400 -4.30172100 1.08070800
	H 2.81222200 -4.90426700 0.75972800
	H 1.92081600 -4.35647800 2.17793000
	C 0.65522700 -4.88059100 0.51506300
	H 0.57735200 -5.94573400 0.75882200
	H 0.66518500 -4.80380800 -0.57915600
	C -0.55969500 -4.13723000 1.07997000
	H -1.48656800 -4.45280300 0.58898900
	H -0.66211100 -4.40260200 2.14335000
	C -0.39048200 -2.64659000 0.97136300
	C -1.33547700 -1.62584400 1.19432200
	C -2.76271000 -1.72622800 1.61675200
	H -3.14865800 -0.69899500 1.67961000
	C -3.00451500 -2.39106700 2.97701700
	H -2.40716000 -3.30471200 3.06176900
	H -2.72153700 -1.71835000 3.78998900
	C -4.49495400 -2.72131500 2.93976800
	H -4.79390400 -3.47224500 3.67546500
	H -5.08209700 -1.81417500 3.12122000
	C -4.71487900 -3.20769900 1.50408900
	H -4.59444700 -4.29090400 1.41179600
	H -5.70574600 -2.94924600 1.12161200
	C -4.81413600 -0.40811400 -0.56107000
	C -6.20117400 -0.32693700 -0.65847800
	H -6.77532300 -1.20912900 -0.92077700
	C -6.82539000 0.89304400 -0.43271500
	H -7.90763300 0.95799600 -0.49267800
	C -6.08090900 2.03257500 -0.10447900
	C -4.68795400 1.92191000 -0.01276000
	H -4.09030300 2.79695100 0.22219500
	C -4.04659300 0.71235500 -0.24089600
	H -2.96636400 0.65759300 -0.14824100
	C -6.75373300 3.33180900 0.14475200
	C -7.81961500 3.75131700 -0.65891800
	H -8.14064100 3.13044900 -1.49080400
	C -8.44860800 4.96924900 -0.42341800
	H -9.26821200 5.28397600 -1.06248200
	C -8.02277600 5.78636800 0.62056900
	H -8.51382400 6.73722100 0.80429600
	C -6.96315100 5.37853700 1.42672800
	H -6.62895900 6.00689000 2.24689000
	C -6.33310600 4.16150500 1.19024100
	H -5.52076500 3.83999200 1.83619900
	C 1.90992200 0.35251100 0.81353300
	H 2.85390100 -0.19143900 0.92891200
	C 1.86553200 1.51383800 1.83054600
	H 2.89060800 1.76107400 2.13111300
	H 1.29458400 1.24782100 2.72171800
	C 1.24125300 2.67987100 1.06182500
	H 0.15850900 2.54244200 1.03481900
	H 1.47690900 3.65426200 1.49839000
	C 1.83482600 2.52929700 -0.33348300
	H 1.21846900 2.95549400 -1.12691400
	H 2.83334800 2.98883100 -0.37938700
	C 4.56535600 0.75627200 -1.13738700
	C 5.19858400 -0.24549200 -0.40440500
	H 4.70621200 -1.20164800 -0.25974100
	C 6.46640700 -0.01286600 0.11269500
	H 6.95372500 -0.78460700 0.70112100
	C 7.11709000 1.20895400 -0.09783300
	C 6.46917400 2.19241100 -0.85529800
	H 6.97854000 3.12846900 -1.06398200
	C 5.19995300 1.97371600 -1.37557100
	H 4.71422500 2.72301500 -1.99165900
	C 8.47028200 1.45312300 0.46108800
	C 8.79186600 2.68886500 1.03353400
	H 8.03550500 3.46713800 1.08738000
	C 10.05845000 2.91903500 1.55990900
	H 10.28858500 3.88122700 2.00763900
	C 11.02481400 1.91724300 1.52101500
	H 12.01395000 2.09691400 1.93118400
	C 10.71626700 0.68406100 0.95262700
	H 11.46683700 -0.09954400 0.91024900
	C 9.44916300 0.45373600 0.42750300
	H 9.22330400 -0.50227500 -0.03680200
	5Int1
	E = -3217.673969 a.u.
	0 5
	Fe 0.20074000 -1.89020200 -0.79559400
	S -2.76271800 -0.79151700 -1.81976300
	S 1.75226600 1.15666500 0.15569300
	O -1.10147800 -4.23843100 -2.59395800
	O 3.01705200 -3.02142700 -1.46875700
	O -1.12175400 0.03796900 1.64977900
	O -3.12920200 -1.12907000 -3.18523900
	O -1.35993800 -0.48798700 -1.49536100
	O 1.41596200 0.07383200 -0.77910400
	O 1.03119700 2.41518500 0.13084900
	N -3.20614700 -2.07555600 -0.87622500
	N 1.72129300 0.56699300 1.67054600
	C -0.69911900 -3.35295800 -1.99998000
	C 1.96094100 -2.62896200 -1.25492600
	C -0.71682700 -1.13498200 1.46060700
	C 0.63790300 -1.66578100 1.61953400
	C 0.57069100 -3.05914700 1.47726500
	C 1.65927400 -4.06746400 1.72953800
	H 2.17184800 -3.83963400 2.67316600
	H 2.43368100 -4.00695300 0.95176000
	C 1.10200500 -5.49747300 1.77259700
	H 1.92650000 -6.21625800 1.71211700
	H 0.60215200 -5.66626500 2.73619200
	C 0.09286900 -5.74053100 0.64703200
	H -0.20133100 -6.79550400 0.61951500
	H 0.56358100 -5.51379100 -0.31975800
	C -1.14858000 -4.86068600 0.83490900
	H -1.81756500 -4.95247200 -0.02945300
	H -1.71656700 -5.23537400 1.70025100
	C -0.76283200 -3.42684200 1.07064500
	C -1.53542600 -2.26026000 0.99627900
	C -2.95506000 -2.01985000 0.60942900
	H -3.20009300 -1.00993400 0.96731800
	C -4.01535600 -2.98775100 1.14950000
	H -3.65577300 -4.02009100 1.10175600
	H -4.24824400 -2.75926800 2.19234700
	C -5.19537600 -2.79556700 0.19884500
	H -5.92847600 -3.60538900 0.24326400
	H -5.70901200 -1.85270000 0.42003000
	C -4.51439200 -2.70531900 -1.16653000
	H -4.33437400 -3.69604600 -1.59783700
	H -5.08672300 -2.12721600 -1.89556000
	C -3.70150200 0.62135400 -1.30500000
	C -4.89435800 0.91073900 -1.96570200
	H -5.19874000 0.32041600 -2.82358900
	C -5.66535200 1.97706000 -1.52435800
	H -6.60460900 2.20012300 -2.02158100
	C -5.25514100 2.75720500 -0.43520600
	C -4.04719500 2.44626400 0.20017100
	H -3.69985800 3.06126200 1.02464200
	C -3.26063300 1.38179400 -0.22325000
	H -2.32611700 1.14207800 0.28044800
	C -6.08543200 3.89550800 0.03222400
	C -6.70573400 4.75230000 -0.88391700
	H -6.55509000 4.59738200 -1.94871900
	C -7.48409400 5.81788200 -0.44447400
	H -7.95048700 6.47847100 -1.16934600
	C -7.65623100 6.04342300 0.91877100
	H -8.26391100 6.87533100 1.26191300
	C -7.04345800 5.19738400 1.83950200
	H -7.17715200 5.36254100 2.90448400
	C -6.26389200 4.13286100 1.39974900
	H -5.80506200 3.46445200 2.12305800
	C 1.84584100 -0.86360200 2.01297600
	H 2.73995100 -1.27663900 1.52710500
	C 2.06476300 -0.76357400 3.53461000
	H 3.11555900 -0.52581500 3.73977600
	H 1.81233300 -1.70064700 4.03712300
	C 1.16048600 0.40337100 3.94155500
	H 0.11808000 0.07583300 3.97100400
	H 1.42529100 0.82868200 4.91308700
	C 1.32869600 1.41678600 2.80453100
	H 0.39954800 1.93984700 2.58000500
	H 2.12329500 2.14384300 3.01772100
	C 3.47142900 1.51473400 -0.14956700
	C 4.32550900 0.50891700 -0.59371000
	H 3.93633000 -0.47614100 -0.82632100
	C 5.67747000 0.78571000 -0.74822500
	H 6.34888300 -0.00199900 -1.07697200
	C 6.18960900 2.05838200 -0.46769200
	C 5.30801600 3.05407000 -0.03022400
	H 5.68286900 4.05590000 0.15726900
	C 3.95407300 2.78941900 0.13235400
	H 3.26733300 3.56753600 0.44831100
	C 7.63550300 2.34786800 -0.63826100
	C 8.32452100 3.11972200 0.30395700
	H 7.79866300 3.49034200 1.17963500
	C 9.67939100 3.39114400 0.14556500
	H 10.19999900 3.98547500 0.89060600
	C 10.36781300 2.89550700 -0.95869900
	H 11.42544200 3.10766700 -1.08300000
	C 9.69231300 2.12687600 -1.90310300
	H 10.21947600 1.74352800 -2.77169100
	C 8.33757800 1.85513800 -1.74397300
	H 7.81140800 1.27566700 -2.49752500
	1Int2
	E = -3218.8855879 a.u.
	0 1
	Fe -0.27545500 -2.37296500 -0.47711600
	S -4.33148900 -1.34194000 -1.07097500
	S 4.04812200 -1.13914700 -1.59912100
	O -2.33328600 -4.33612100 -1.19731600
	O 1.78886400 -4.00201200 -1.78827900
	O -0.43253000 0.84344200 0.45491200
	O -5.34805300 -2.31389200 -1.43511200
	O -3.15409300 -1.12229800 -1.89772500
	O 4.27157900 -2.40344100 -0.91292600
	O 3.98379700 -1.04517800 -3.04748000
	N -3.77501200 -1.77773800 0.44430900
	N 2.59761300 -0.55698000 -1.02662100
	C -1.54684700 -3.54328300 -0.94910100
	C 0.99867700 -3.34021800 -1.29507900
	C -0.27730400 -0.34499500 0.74188400
	C 0.95108700 -1.16762800 0.70061000
	C 0.66879500 -2.41776700 1.33762100
	C 1.64633100 -3.43986200 1.86017400
	H 2.40808700 -2.92267900 2.45649200
	H 2.18777100 -3.91528500 1.03618200
	C 0.94508200 -4.49407400 2.73286500
	H 1.59645900 -5.36725500 2.84053700
	H 0.79519900 -4.08569400 3.74158100
	C -0.41920000 -4.90958300 2.17287300
	H -0.84268500 -5.71972800 2.77548600
	H -0.30184600 -5.29461900 1.15162200
	C -1.38228500 -3.71771800 2.16275800
	H -2.32805100 -3.97394400 1.67457300
	H -1.62522900 -3.44382400 3.19964600
	C -0.74393900 -2.53475600 1.49360700
	C -1.34035600 -1.34701800 0.96456400
	C -2.75850800 -0.87716000 1.05453400
	H -2.77450500 0.09596400 0.55323400
	C -3.24213300 -0.67634300 2.51004400
	H -2.73997800 -1.38818800 3.17415000
	H -3.00123800 0.33012600 2.86013900
	C -4.74095400 -0.97294900 2.46173200
	H -5.15538000 -1.24778300 3.43563500
	H -5.29571500 -0.10745200 2.08244200
	C -4.80171500 -2.11750400 1.45190100
	H -4.52117700 -3.06855200 1.91954300
	H -5.77375600 -2.26160400 0.97840400
	C -5.13123100 0.23857900 -0.87453700
	C -6.48949800 0.28021200 -0.56648300
	H -7.06539700 -0.63871700 -0.53538900
	C -7.09235400 1.50595100 -0.31756200
	H -8.14616500 1.54052900 -0.05771400
	C -6.35563600 2.69601100 -0.37621200
	C -4.99722900 2.62890100 -0.70793000
	H -4.42056400 3.54460600 -0.79529700
	C -4.38035100 1.40983300 -0.95881500
	H -3.33200200 1.36786900 -1.23611500
	C -7.00343100 4.00264600 -0.10045200
	C -8.28408600 4.28358000 -0.58937700
	H -8.79873500 3.54648600 -1.19961200
	C -8.88925600 5.50860000 -0.32954500
	H -9.87980700 5.71384500 -0.72429900
	C -8.22407900 6.47184300 0.42457700
	H -8.69662100 7.42817300 0.62729700
	C -6.94935900 6.20287800 0.91627200
	H -6.42632600 6.94610000 1.51061500
	C -6.34373200 4.97841900 0.65516200
	H -5.35780100 4.76680600 1.05990000
	C 2.34025400 -0.64739800 0.42657500
	H 3.05274200 -1.35805200 0.85036800
	C 2.57521200 0.79058100 0.96262200
	H 3.56989100 0.85330900 1.41266200
	H 1.83995800 1.05125700 1.72524400
	C 2.47570800 1.72037700 -0.26703700
	H 1.67807000 2.45465900 -0.14598100
	H 3.42034100 2.24836300 -0.42744200
	C 2.16579800 0.78544800 -1.45038700
	H 1.08553700 0.74029200 -1.61529700
	H 2.64508800 1.05890200 -2.39201000
	C 5.31944300 -0.01074000 -1.05596700
	C 5.90306400 -0.18460700 0.19621700
	H 5.64507300 -1.05069700 0.79667600
	C 6.81841400 0.75266400 0.65665400
	H 7.25860000 0.63195200 1.64205200
	C 7.16495600 1.86345100 -0.12267200
	C 6.58211200 2.00347000 -1.38824300
	H 6.87269900 2.83623400 -2.02169100
	C 5.66341200 1.07385800 -1.85830300
	H 5.23042500 1.16981800 -2.84835000
	C 8.13813200 2.86623800 0.37745900
	C 7.91802600 4.23359000 0.17735900
	H 7.01450100 4.56189100 -0.32914300
	C 8.82817000 5.17493900 0.64621500
	H 8.63789200 6.23243400 0.48900200
	C 9.97416200 4.76391200 1.32202500
	H 10.68530300 5.49855600 1.68745200
	C 10.20381400 3.40575100 1.52606900
	H 11.09937600 3.07636300 2.04441600
	C 9.29291300 2.46466100 1.05807100
	H 9.49099000 1.40564900 1.19879600
	H -0.93968800 -1.35337400 -1.69312600
	H -0.14451200 -1.30596200 -1.80501700
	3Int2
	E = -3218.886975 a.u.
	0 3
	Fe 0.03092500 0.88038500 -0.71189200
	S 3.67151000 1.99928800 -0.95842400
	S -2.86628800 -1.21746800 -1.23618000
	O 1.02286300 -1.85645400 -1.53862500
	O -0.52962400 2.69087500 -3.10204000
	O 0.81465200 -0.96775600 2.04203300
	O 4.28171700 3.18080200 -1.54300300
	O 2.48986300 1.38799300 -1.56328800
	O -2.41383000 0.13364900 -1.57162800
	O -2.62314100 -2.33411900 -2.13235300
	N 3.26469000 2.38380700 0.59455300
	N -2.18108800 -1.59288500 0.20942300
	C 0.62522100 -0.81947000 -1.27453100
	C -0.31829800 2.01322200 -2.20909600
	C 0.34809400 0.08125600 1.57126200
	C -1.05641300 0.38657200 1.20781900
	C -1.14407300 1.74740700 0.88939100
	C -2.36965800 2.59316900 0.65590000
	H -3.18684100 2.25271100 1.30397500
	H -2.71837700 2.47316300 -0.37713500
	C -2.06906800 4.07235900 0.93237900
	H -2.92391600 4.68377100 0.62294600
	H -1.94284300 4.22248500 2.01364800
	C -0.79828900 4.52965700 0.21107700
	H -0.65825600 5.60864900 0.33773100
	H -0.91126000 4.35321900 -0.86576200
	C 0.44311100 3.79465800 0.73210800
	H 1.30605700 3.97669400 0.08597700
	H 0.70792800 4.20000700 1.72052300
	C 0.19847800 2.31862000 0.88700900
	C 1.09935500 1.29456600 1.20807700
	C 2.57351200 1.36198200 1.42470800
	H 2.99463300 0.36749400 1.22559100
	C 2.97477000 1.75819700 2.85565200
	H 2.28690700 2.52539900 3.23063200
	H 2.91838500 0.89334800 3.51998500
	C 4.37851000 2.33519900 2.68501300
	H 4.70616800 2.94435300 3.53156600
	H 5.10506800 1.52742200 2.53757200
	C 4.24107700 3.14945300 1.39925900
	H 3.82825700 4.14575200 1.59350900
	H 5.18299900 3.28053900 0.86256300
	C 4.91343700 0.73137200 -0.83562100
	C 6.25700900 1.09830800 -0.78613600
	H 6.54022000 2.13571300 -0.92971300
	C 7.21984700 0.12074200 -0.57301800
	H 8.26625900 0.40516100 -0.51548300
	C 6.85894400 -1.22259000 -0.40854100
	C 5.50415700 -1.56740800 -0.47972900
	H 5.20800200 -2.60788600 -0.38985600
	C 4.53032900 -0.60062700 -0.69184900
	H 3.48640100 -0.88260400 -0.76757600
	C 7.89181100 -2.26115200 -0.16957300
	C 9.10121000 -2.24205900 -0.87304600
	H 9.27422600 -1.47339900 -1.62125600
	C 10.06812100 -3.21593100 -0.64738600
	H 10.99744300 -3.19191000 -1.20864700
	C 9.84150200 -4.22363100 0.28652000
	H 10.59630800 -4.98405200 0.46266800
	C 8.64151500 -4.25204100 0.99244500
	H 8.45955000 -5.03061800 1.72720800
	C 7.67396200 -3.27902400 0.76577700
	H 6.74883200 -3.29425000 1.33564400
	C -2.20135600 -0.57638700 1.30405500
	H -3.13593200 -0.00404800 1.24795800
	C -2.22140700 -1.45322200 2.57993000
	H -3.24878400 -1.51594500 2.95625600
	H -1.58912300 -1.02985500 3.36184300
	C -1.73380400 -2.83136400 2.12506000
	H -0.64298500 -2.81930800 2.07174500
	H -2.06256500 -3.63966300 2.78360300
	C -2.32343400 -2.96194000 0.72563700
	H -1.78425600 -3.65631100 0.07989700
	H -3.38219800 -3.26368000 0.77122300
	C -4.61989100 -1.11452400 -0.94677500
	C -5.19122000 0.09662500 -0.56254500
	H -4.58206500 0.99299300 -0.51901500
	C -6.54540700 0.14254300 -0.25782000
	H -6.98986500 1.08116600 0.05941100
	C -7.34088100 -1.00711400 -0.33449900
	C -6.74543200 -2.20985200 -0.73475900
	H -7.35685800 -3.10137300 -0.83685600
	C -5.39193900 -2.27090400 -1.03988900
	H -4.93941100 -3.19624300 -1.38047400
	C -8.78760100 -0.95017500 -0.00783900
	C -9.39236800 -1.97325500 0.73085000
	H -8.79055300 -2.80508300 1.08658800
	C -10.74760600 -1.92001100 1.03873600
	H -11.19940300 -2.71848800 1.61967100
	C -11.52032200 -0.84330300 0.61143200
	H -12.57854900 -0.80209700 0.85091600
	C -10.92921800 0.17977600 -0.12537700
	H -11.52659200 1.01855300 -0.46993400
	C -9.57367000 0.12703300 -0.43196900
	H -9.12456700 0.91626400 -1.02859300
	H 3.79874600 -1.90092400 2.30414600
	H 3.07429200 -1.72301400 2.29095900
	MECP
	E = -3218.861923 a.u.
	0 {1,3}
	Fe -0.68931900 -2.20082200 -0.47731000
	S -3.86869800 -1.38891000 -0.81685200
	S 3.66585600 -1.01500100 -1.79838000
	O -1.26087600 -5.00784600 -1.24843400
	O 0.48243600 -1.83569600 -3.26225900
	O -0.72447600 0.84318400 0.68385600
	O -4.77922600 -2.30267700 -1.48210400
	O -2.48525200 -1.23621900 -1.30010100
	O 3.82061700 -2.34798300 -1.23512500
	O 3.59183000 -0.78784600 -3.23155700
	N -3.74123600 -1.86095200 0.75751900
	N 2.26902400 -0.39769600 -1.15208300
	C -1.03494100 -3.92529600 -0.94119800
	C 0.10620500 -1.88072300 -2.18827400
	C -0.46175100 -0.34952900 0.93981900
	C 0.81069100 -1.07114800 0.72908400
	C 0.66994800 -2.39869900 1.17667200
	C 1.72120800 -3.46691100 1.34541500
	H 2.66835800 -3.01831300 1.66277200
	H 1.93680200 -3.95093000 0.38688600
	C 1.27415600 -4.51203200 2.37622000
	H 1.97266900 -5.35557300 2.36168300
	H 1.32284200 -4.07962100 3.38637500
	C -0.15108500 -5.00492000 2.10642100
	H -0.40758900 -5.80993900 2.80484700
	H -0.20273600 -5.43222900 1.09741000
	C -1.17476700 -3.86821700 2.25090200
	H -2.15356200 -4.17054400 1.85943700
	H -1.30900600 -3.66020700 3.32227700
	C -0.70984200 -2.59588700 1.59114500
	C -1.39157000 -1.37510000 1.41936400
	C -2.82845200 -1.05956900 1.63292100
	H -2.94732400 0.00889600 1.40993400
	C -3.40917000 -1.31315000 3.02753800
	H -3.05057800 -2.26766900 3.42190400
	H -3.11228300 -0.52507300 3.72441000
	C -4.91172100 -1.39620300 2.76412200
	H -5.47100500 -1.84706400 3.58729900
	H -5.31940700 -0.39715000 2.57453300
	C -4.97925300 -2.22714200 1.48083000
	H -4.94876400 -3.30220600 1.68495000
	H -5.87015000 -2.02569000 0.88072900
	C -4.58206800 0.23777500 -0.79959600
	C -5.96709700 0.34769500 -0.90663000
	H -6.56344400 -0.52681800 -1.14329200
	C -6.56580900 1.58397100 -0.70798600
	H -7.64754500 1.66038900 -0.75953400
	C -5.80061900 2.71841900 -0.40431900
	C -4.40668500 2.58486900 -0.34479400
	H -3.79018100 3.45637500 -0.14755100
	C -3.78635800 1.35426600 -0.53607300
	H -2.70389900 1.26229800 -0.45780600
	C -6.46628000 4.01578100 -0.11261700
	C -7.60879700 4.42176100 -0.81391600
	H -7.98390200 3.81658200 -1.63448300
	C -8.25737900 5.60971500 -0.49147600
	H -9.14359100 5.90652200 -1.04444800
	C -7.77356800 6.41702600 0.53440300
	H -8.29110100 7.33431500 0.79809200
	C -6.62956300 6.03249700 1.22826800
	H -6.24429100 6.65481900 2.03056200
	C -5.98354200 4.84308900 0.90851700
	H -5.10848600 4.54056500 1.47642200
	C 2.11307600 -0.43674300 0.31642400
	H 2.91256800 -1.05845800 0.72563300
	C 2.28306900 1.03945500 0.76694900
	H 3.29162900 1.16888200 1.17056600
	H 1.55679300 1.29795600 1.53755200
	C 2.09340400 1.90289600 -0.50033400
	H 1.27510000 2.61447900 -0.37908900
	H 3.01161000 2.45375300 -0.73034800
	C 1.76390300 0.90186200 -1.61867400
	H 0.67877500 0.80462400 -1.72756600
	H 2.18737400 1.13755500 -2.59667600
	C 5.00024300 -0.02149500 -1.15916800
	C 5.60008900 -0.36978200 0.04784100
	H 5.32156600 -1.29549000 0.54058400
	C 6.56035500 0.46915800 0.59655800
	H 7.00574800 0.20808100 1.55140900
	C 6.94305500 1.65177800 -0.05032600
	C 6.34289300 1.96439500 -1.27696900
	H 6.65696500 2.85254200 -1.81593300
	C 5.37290700 1.13899700 -1.83150700
	H 4.92223200 1.37344800 -2.79079000
	C 7.96649600 2.54020900 0.55762300
	C 7.86658300 3.93378100 0.46733200
	H 7.02493200 4.38106000 -0.05486200
	C 8.81835400 4.75426100 1.06442000
	H 8.71992400 5.83320500 0.99047200
	C 9.88304000 4.19688100 1.76683500
	H 10.61667700 4.83950800 2.24391400
	C 10.00060000 2.81201200 1.85209100
	H 10.83572200 2.36633100 2.38451300
	C 9.05283400 1.99275600 1.25025400
	H 9.16923900 0.91405100 1.29903600
	H -1.59653600 0.67732400 -3.30161000
	H -1.08604700 0.89799500 -3.79337300
	5Int2
	E = -3218.859969 a.u.
	0 5
	Fe -0.20992100 -0.99617500 -1.04356900
	S -3.67021100 -1.82020800 -1.06614900
	S 2.82545400 0.81573100 -1.61027900
	O 0.53095600 -3.49663000 -2.66415000
	O -0.75033000 1.73155800 -2.59731500
	O -1.19380900 0.81675500 1.01435000
	O -4.35549000 -2.77816600 -1.91443700
	O -2.43324700 -1.18279200 -1.53014000
	O 2.49133300 -0.60156100 -1.74061500
	O 2.64982100 1.73251400 -2.72442400
	N -3.31203200 -2.58008400 0.35219100
	N 1.90964700 1.37942600 -0.36345900
	C 0.25539500 -2.55735600 -2.07410300
	C -0.48117000 0.73454500 -2.12650500
	C -0.56511700 -0.28177400 1.10940000
	C 0.87415200 -0.49541900 0.95446200
	C 1.10922700 -1.87727200 1.06024200
	C 2.41600700 -2.61209300 0.96865400
	H 3.19358100 -2.09354600 1.54557800
	H 2.75371100 -2.60980000 -0.07765600
	C 2.27873700 -4.06041500 1.45656300
	H 3.18571400 -4.62096200 1.20400700
	H 2.18909900 -4.07299800 2.55158800
	C 1.04730800 -4.73483400 0.84481800
	H 1.02389400 -5.79787600 1.10907500
	H 1.11323200 -4.68122000 -0.24904100
	C -0.24378200 -4.05580700 1.32028500
	H -1.10608800 -4.41339300 0.74383500
	H -0.42636700 -4.34811000 2.36592200
	C -0.14279200 -2.55998000 1.22402000
	C -1.16450300 -1.61073200 1.23652000
	C -2.63149900 -1.78301800 1.42645800
	H -3.06819500 -0.77616900 1.46203600
	C -3.06390900 -2.52365300 2.70064500
	H -2.40926300 -3.38212300 2.88194500
	H -3.00405500 -1.86293200 3.56871400
	C -4.48089700 -2.99324100 2.37771100
	H -4.83961300 -3.78604400 3.03945500
	H -5.18077200 -2.15149700 2.43713800
	C -4.35442000 -3.46185000 0.92832600
	H -4.00439300 -4.49741800 0.86641100
	H -5.29034000 -3.39492300 0.36889200
	C -4.78603700 -0.48767700 -0.69441500
	C -6.15611900 -0.69116800 -0.84317300
	H -6.52461700 -1.63053100 -1.24178400
	C -7.03162700 0.33020900 -0.49900600
	H -8.10151000 0.17293400 -0.59785400
	C -6.55402900 1.55258100 -0.00948400
	C -5.17158000 1.72973100 0.12567000
	H -4.78132200 2.67977900 0.47761800
	C -4.27981800 0.72018500 -0.21304800
	H -3.20893500 0.87033200 -0.09309700
	C -7.49588300 2.64074400 0.35414400
	C -8.61118400 2.91667500 -0.44470600
	H -8.77379500 2.34467800 -1.35404800
	C -9.49326300 3.93659100 -0.10406000
	H -10.34861500 4.14321400 -0.74039100
	C -9.27501400 4.69663600 1.04206600
	H -9.96342900 5.49310200 1.30810700
	C -8.16825000 4.43105600 1.84431000
	H -7.99376200 5.01512600 2.74303300
	C -7.28548700 3.41203300 1.50268800
	H -6.43524600 3.19679600 2.14398800
	C 1.90327000 0.58990600 0.91202500
	H 2.89654300 0.13872100 1.04048900
	C 1.72441000 1.68353600 1.98442500
	H 2.18944800 1.38089500 2.92619100
	H 0.65616300 1.84161500 2.15360200
	C 2.34800300 2.93203200 1.36179100
	H 2.02113000 3.85955100 1.83962300
	H 3.44331500 2.88533100 1.40542400
	C 1.88131100 2.82908400 -0.08823100
	H 0.84881300 3.17564600 -0.19936300
	H 2.50040800 3.37692500 -0.80127600
	C 4.52506600 0.90834900 -1.08669900
	C 5.11432000 -0.17642500 -0.44231900
	H 4.56483100 -1.10527500 -0.33575700
	C 6.41014800 -0.05615800 0.04401400
	H 6.86462100 -0.89382400 0.56453000
	C 7.12899800 1.13514200 -0.10742300
	C 6.51952300 2.20689200 -0.77295100
	H 7.07909300 3.12310900 -0.93576300
	C 5.22494200 2.10083900 -1.26279500
	H 4.76994300 2.92064600 -1.80858700
	C 8.51229000 1.25777400 0.41624900
	C 8.93128900 2.43032100 1.05473300
	H 8.22887300 3.24874900 1.18704300
	C 10.22679900 2.54586900 1.54724700
	H 10.53310100 3.45985100 2.04720800
	C 11.12482400 1.49083600 1.40774900
	H 12.13653900 1.58112800 1.79140100
	C 10.71903900 0.31980000 0.77296200
	H 11.41584600 -0.50422800 0.65223200
	C 9.42307800 0.20397200 0.28167800
	H 9.12108900 -0.70299900 -0.23472900
	H -1.89636700 3.69758200 0.18247300
	H -1.66597300 3.02473000 0.40452900
	1TS2
	E = -3218.84210316 a.u.
	0 1
	Fe -0.24290600 -2.25390300 -0.58798000
	S -4.51103400 -1.54664200 -0.73945500
	S 4.47913300 -1.59409800 -1.12137400
	O -2.31257900 -4.25294400 -1.18778100
	O 1.76569400 -3.79472000 -2.09172600
	O -0.46679100 0.58795000 -0.52554700
	O -5.54525100 -2.56687500 -0.78088300
	O -3.47940700 -1.45023600 -1.75730500
	O 4.54907900 -2.57384900 -0.04679900
	O 4.76537300 -1.94152000 -2.50217100
	N -3.71449100 -1.74297600 0.72302200
	N 2.92661000 -0.99545100 -1.09746700
	C -1.53320500 -3.44447000 -0.98439400
	C 1.00768700 -3.17138500 -1.50904800
	C -0.22123300 -0.37751200 0.33084400
	C 1.04256000 -1.04154200 0.51115300
	C 0.79261000 -2.26681600 1.23636900
	C 1.80018700 -3.26220000 1.74672000
	H 2.60859000 -2.72378600 2.25547200
	H 2.28561900 -3.78040600 0.91434900
	C 1.14953600 -4.26191600 2.71521300
	H 1.81026800 -5.12524600 2.84269500
	H 1.04466800 -3.79457700 3.70405800
	C -0.23621000 -4.71361600 2.24253800
	H -0.62694700 -5.49429600 2.90326900
	H -0.16077100 -5.14911800 1.23722700
	C -1.21034900 -3.53116500 2.20845600
	H -2.16468900 -3.81506900 1.75354300
	H -1.43271900 -3.21102600 3.23706600
	C -0.59990500 -2.37662900 1.46931700
	C -1.24570700 -1.22870000 0.88714400
	C -2.65331800 -0.74587400 1.02684200
	H -2.73807400 0.10820700 0.34929800
	C -2.95389800 -0.28132100 2.47460400
	H -2.32600100 -0.83873500 3.17914700
	H -2.72596000 0.78019400 2.59716400
	C -4.42613600 -0.62554500 2.69878600
	H -4.68167400 -0.73912600 3.75592600
	H -5.07547500 0.14429600 2.26801900
	C -4.56581100 -1.92987800 1.91582700
	H -4.16811700 -2.77448400 2.49083000
	H -5.58483500 -2.18507900 1.62249700
	C -5.31439400 0.04290300 -0.65980200
	C -6.60915700 0.13123800 -0.15316400
	H -7.14916500 -0.77181500 0.11131600
	C -7.19704400 1.38051500 -0.00583000
	H -8.19830600 1.45507600 0.40794200
	C -6.50861000 2.54702300 -0.36350300
	C -5.21706500 2.42949200 -0.89084700
	H -4.68524000 3.32047100 -1.21041900
	C -4.61587200 1.18642700 -1.04337600
	H -3.62341500 1.09953500 -1.47454200
	C -7.13867300 3.88028100 -0.19461700
	C -8.48686700 4.08010600 -0.51173100
	H -9.07150900 3.25606800 -0.91132200
	C -9.07529200 5.33011100 -0.35164100
	H -10.12040400 5.47000600 -0.61116800
	C -8.32541100 6.40027100 0.12937100
	H -8.78488100 7.37609000 0.25432600
	C -6.98290000 6.21285600 0.44806300
	H -6.39257900 7.04053900 0.82970200
	C -6.39436800 4.96316300 0.28665900
	H -5.35206700 4.81854500 0.55753600
	C 2.40928800 -0.48907100 0.18994000
	H 3.07735600 -0.83212700 0.98454700
	C 2.46113900 1.05202600 0.05409700
	H 3.38804600 1.41321800 0.50921100
	H 1.61984900 1.52811400 0.55894800
	C 2.45462000 1.34233900 -1.46104300
	H 1.54341000 1.86675000 -1.75217500
	H 3.31726300 1.95348400 -1.74141900
	C 2.51346900 -0.03990700 -2.13954400
	H 1.51865300 -0.34466100 -2.47530500
	H 3.18737500 -0.10537700 -2.99482900
	C 5.55111200 -0.24199500 -0.66930100
	C 5.90085700 -0.05544700 0.66516000
	H 5.59870400 -0.78586300 1.40819600
	C 6.64137700 1.06368500 1.02459700
	H 6.89666800 1.22391300 2.06788800
	C 7.04157400 2.00069300 0.06443700
	C 6.69675400 1.77840500 -1.27503000
	H 7.03655500 2.47342100 -2.03701200
	C 5.95641700 0.66419600 -1.64633400
	H 5.71204000 0.48199400 -2.68763000
	C 7.82282200 3.20050400 0.45531500
	C 7.53842300 4.44960800 -0.10770200
	H 6.72353300 4.54286400 -0.82042600
	C 8.26794400 5.57560400 0.25867600
	H 8.02889600 6.53876000 -0.18221400
	C 9.29472600 5.47029300 1.19334000
	H 9.86498800 6.34905800 1.47883000
	C 9.58703300 4.23206800 1.75931100
	H 10.39191100 4.13970600 2.48237500
	C 8.85655400 3.10640900 1.39368500
	H 9.10646100 2.13901600 1.82060300
	H -0.60780700 -0.43002700 -1.45361700
	H -0.60959700 -1.26999000 -1.92770300
	Int-H
	E = -3218.9045704 a.u.
	0 1
	Fe -0.05117600 -2.43887700 -0.30214300
	S -3.76648300 -0.73317200 -1.58228400
	S 4.57987500 -1.58620400 -0.86501500
	O -2.11225700 -4.35485800 -1.00434900
	O 2.00774800 -4.02982800 -1.59971500
	O -0.37672800 0.67476800 -0.41246600
	O -4.38958600 -1.67917900 -2.48599200
	O -2.55103700 -0.01105400 -1.95500100
	O 4.67444200 -2.46086600 0.29449900
	O 4.88722900 -2.04312600 -2.20858800
	N -3.42071700 -1.54245500 -0.17851600
	N 3.01280600 -1.03384400 -0.89976000
	C -1.29115600 -3.59585500 -0.73470900
	C 1.21647900 -3.38777700 -1.07370100
	C -0.17145400 -0.42874200 0.34070500
	C 1.10219900 -0.97161400 0.66223500
	C 0.86708800 -2.08504400 1.54746900
	C 1.90788100 -2.94291300 2.21722300
	H 2.62509100 -2.29939600 2.74221900
	H 2.49586300 -3.48102300 1.46781200
	C 1.26723900 -3.91606000 3.21861800
	H 1.97189600 -4.72352200 3.44203500
	H 1.07517600 -3.39232300 4.16533800
	C -0.05750600 -4.48838200 2.70623100
	H -0.43795000 -5.24325500 3.40279400
	H 0.09919900 -4.98271300 1.73901500
	C -1.09580500 -3.37327800 2.54100800
	H -2.01322700 -3.76813600 2.09028700
	H -1.36567600 -2.99405200 3.53740800
	C -0.52647900 -2.25497000 1.70926200
	C -1.19296100 -1.22089600 0.94287800
	C -2.64559900 -0.82264500 0.86665100
	H -2.64877300 0.24463900 0.62216000
	C -3.46233700 -1.02410600 2.16866400
	H -2.98842500 -1.76785900 2.80966900
	H -3.51610500 -0.09260900 2.73740100
	C -4.83804300 -1.52358000 1.71137300
	H -5.34005100 -2.12891000 2.47096100
	H -5.49266900 -0.68344000 1.45467500
	C -4.49954200 -2.31955700 0.45176400
	H -4.10514000 -3.31315100 0.69349200
	H -5.33163300 -2.45962500 -0.24024500
	C -4.97911900 0.50312400 -1.16287900
	C -6.33273000 0.18156600 -1.23389600
	H -6.64054000 -0.77732800 -1.63738900
	C -7.27408900 1.10505200 -0.79881500
	H -8.32883800 0.84963900 -0.83465100
	C -6.88229600 2.35253900 -0.29673500
	C -5.51663900 2.65981900 -0.25539600
	H -5.19871000 3.63925400 0.08891300
	C -4.56426100 1.74491100 -0.68510200
	H -3.51038300 2.00333200 -0.68370000
	C -7.89375100 3.33395300 0.16824300
	C -9.08226800 3.52614500 -0.54492200
	H -9.25381300 2.96969700 -1.46220900
	C -10.02950700 4.44636000 -0.10895700
	H -10.94243100 4.58983800 -0.67903000
	C -9.80401200 5.18794300 1.04782100
	H -10.54365500 5.90613300 1.38830100
	C -8.62477900 5.00472200 1.76534700
	H -8.44441600 5.57423000 2.67211300
	C -7.67684700 4.08562000 1.32841500
	H -6.76884400 3.93179000 1.90518100
	C 2.46978800 -0.42317100 0.32851700
	H 3.12425800 -0.68877500 1.16231100
	C 2.51501300 1.10052200 0.05285200
	H 3.44144500 1.50414000 0.47168500
	H 1.67828200 1.62283100 0.51801600
	C 2.51503900 1.24590300 -1.48511500
	H 1.61729000 1.75616000 -1.83822400
	H 3.38765600 1.81651400 -1.81561100
	C 2.56298300 -0.19822800 -2.02348500
	H 1.55977300 -0.54662200 -2.28802500
	H 3.21202800 -0.34840600 -2.88712400
	C 5.61629700 -0.17131900 -0.53075000
	C 5.95640900 0.14008400 0.78260500
	H 5.66649700 -0.52902800 1.58592200
	C 6.67061700 1.30288600 1.04381100
	H 6.91789200 1.56017500 2.06949500
	C 7.05422000 2.16011900 0.00555900
	C 6.72011500 1.81289000 -1.30982100
	H 7.04786300 2.44533600 -2.12948000
	C 6.00615400 0.65380200 -1.58280400
	H 5.76943000 0.37463300 -2.60425300
	C 7.80752200 3.40676500 0.29086400
	C 7.49832800 4.59503400 -0.38042900
	H 6.68460600 4.60690800 -1.10045700
	C 8.20153200 5.76484100 -0.11323200
	H 7.94332400 6.67984200 -0.63795900
	C 9.22659200 5.76510700 0.82924600
	H 9.77635700 6.67801800 1.03743900
	C 9.54352100 4.58820900 1.50263900
	H 10.34736100 4.57762400 2.23269800
	C 8.83941100 3.41878200 1.23593900
	H 9.10861000 2.49848100 1.74688800
	H -1.08809400 0.47597900 -1.05450800
	H -0.27681800 -1.92835700 -1.69919700
	3Int-H
	E = -3218.856538 a.u.
	0 3
	Fe 0.00649900 -2.36658400 -0.28838500
	S -3.70003100 -0.62183300 -1.55322900
	S 4.44993400 -1.51416700 -0.97913800
	O -2.02995000 -4.23463200 -1.30681700
	O 2.23709200 -4.30720200 -1.69730000
	O -0.33263900 0.85297200 -0.35756500
	O -4.21771400 -1.60830600 -2.48034400
	O -2.53551200 0.19819900 -1.88589100
	O 4.54057300 -2.46207700 0.12300700
	O 4.66994300 -1.91889500 -2.35728800
	N -3.32977500 -1.40723300 -0.14476300
	N 2.91534500 -0.87858900 -0.91008500
	C -1.22292800 -3.53019400 -0.89264600
	C 1.64132900 -3.70960700 -0.93812800
	C -0.16105100 -0.24018000 0.42239300
	C 1.12483800 -0.77846400 0.77634100
	C 0.89040100 -1.84021000 1.68274400
	C 1.91547100 -2.71817500 2.34786500
	H 2.67501700 -2.09612500 2.83799300
	H 2.46065800 -3.30216200 1.59596500
	C 1.26577400 -3.64935100 3.38082600
	H 1.96725800 -4.44759700 3.64539500
	H 1.06024000 -3.08784500 4.30269000
	C -0.05093800 -4.24113100 2.86924800
	H -0.43921400 -4.97642600 3.58252900
	H 0.12372400 -4.76840200 1.92099700
	C -1.08964200 -3.13612600 2.64941600
	H -2.00052500 -3.55276400 2.20510900
	H -1.37191200 -2.72506700 3.63005700
	C -0.51549100 -2.04637600 1.78184100
	C -1.17803300 -0.97977000 1.06538600
	C -2.63334000 -0.63558800 0.92928800
	H -2.67095000 0.42481200 0.66097200
	C -3.50377100 -0.85681800 2.19426000
	H -2.99920800 -1.52370900 2.89362100
	H -3.67094600 0.08958700 2.71443800
	C -4.80888400 -1.49280200 1.69734000
	H -5.27600300 -2.13676500 2.44754400
	H -5.53295900 -0.72249300 1.41047700
	C -4.35962100 -2.26600100 0.45768700
	H -3.89127600 -3.22025600 0.72492900
	H -5.15238000 -2.48366400 -0.26025300
	C -5.02214800 0.50924900 -1.16774300
	C -6.34180300 0.07861900 -1.28420300
	H -6.55669500 -0.89667500 -1.70797700
	C -7.36893000 0.91384700 -0.86459200
	H -8.39730800 0.57234300 -0.93454800
	C -7.09649200 2.18024000 -0.33220500
	C -5.76290900 2.59944300 -0.24800500
	H -5.53759400 3.59601000 0.11951900
	C -4.72606600 1.77360100 -0.66202700
	H -3.69788400 2.11810000 -0.62609800
	C -8.19779100 3.06454500 0.12348900
	C -9.38080200 3.17282300 -0.61591800
	H -9.48332800 2.62367100 -1.54779300
	C -10.41169800 4.00159600 -0.18611900
	H -11.31964700 4.08099100 -0.77634400
	C -10.27673200 4.73399500 0.99048300
	H -11.08187800 5.38057200 1.32591500
	C -9.10385200 4.63368400 1.73424400
	H -8.99344500 5.19610800 2.65651300
	C -8.07245600 3.80613000 1.30353700
	H -7.16891000 3.71534100 1.90030300
	C 2.48550800 -0.27396100 0.37402800
	H 3.18294600 -0.59343300 1.15192800
	C 2.58122600 1.25437400 0.13565200
	H 3.52754800 1.62052300 0.54467100
	H 1.76992800 1.78541000 0.63542800
	C 2.54670400 1.44839400 -1.39667800
	H 1.68428600 2.04103300 -1.70661300
	H 3.45378400 1.95572300 -1.73790200
	C 2.46058700 0.02543600 -1.97950900
	H 1.42195100 -0.24574500 -2.19164800
	H 3.04588600 -0.14003200 -2.88501400
	C 5.58264400 -0.18430500 -0.61819800
	C 5.99111800 0.03822100 0.69377000
	H 5.69162400 -0.65233900 1.47513100
	C 6.78598100 1.14095200 0.98084000
	H 7.08746500 1.33072300 2.00671600
	C 7.18305300 2.02452900 -0.02992000
	C 6.77792000 1.76555800 -1.34577100
	H 7.11308900 2.41774200 -2.14670000
	C 5.98228800 0.66786600 -1.64469100
	H 5.68785100 0.45651400 -2.66745400
	C 8.02377900 3.20669400 0.28390600
	C 7.76548300 4.44394900 -0.31667100
	H 6.92774400 4.54212300 -1.00170200
	C 8.55077800 5.55342500 -0.02219000
	H 8.33146800 6.50787900 -0.49140900
	C 9.60822800 5.44328900 0.87705700
	H 10.22190600 6.30913200 1.10656400
	C 9.87503000 4.21673100 1.47985000
	H 10.70317900 4.12012700 2.17559900
	C 9.08887600 3.10767200 1.18601700
	H 9.31819800 2.14802300 1.64101700
	H -1.06566700 0.67403900 -0.97948400
	H -0.11861300 -1.94236500 -1.78743300
	1a
	E = -754.064080088 a.u.
	0 1
	C 3.69865200 -0.56185300 -0.00011800
	C 3.44208300 0.80972500 -0.00019100
	C 2.13271300 1.27002400 -0.00008100
	C 1.06439300 0.36616200 0.00013800
	C 1.33065800 -1.00516800 0.00019800
	C 2.64291100 -1.46917300 0.00007100
	H 4.72322200 -0.92248400 -0.00021600
	H 4.26679400 1.51630000 -0.00034700
	H 1.90686800 2.33167700 -0.00012200
	H 0.51479700 -1.72167500 0.00035000
	H 2.84113600 -2.53672300 0.00013100
	C -0.33704800 0.90318400 0.00020500
	O -0.51773300 2.11456600 0.00037800
	Si -1.93082500 -0.20664600 -0.00000900
	C -1.97560100 -1.27530200 -1.55468800
	H -1.16141100 -2.00622900 -1.59397300
	H -2.92190800 -1.82694100 -1.60572200
	H -1.90717700 -0.65345000 -2.45432200
	C -1.97614200 -1.27495000 1.55490300
	H -2.92248700 -1.82657100 1.60560800
	H -1.16200000 -2.00590600 1.59456900
	H -1.90806800 -0.65300500 2.45448600
	C -3.37113700 0.99402300 -0.00060100
	H -3.33841900 1.64154400 -0.88247800
	H -4.32741700 0.45836300 -0.00114500
	H -3.33941200 1.64158000 0.88127400
	1Int3
	E = -3972.9963692 a.u.
	0 1
	Fe -0.04253500 -2.06653900 0.47633200
	S 4.64597100 -2.05574600 -1.25155500
	S -4.49510900 -0.83949200 1.32288600
	O 1.98584000 -3.83685800 1.56237700
	O -1.92772900 -2.95092300 2.49735400
	O -0.11079100 0.97897700 -0.36989300
	O 5.25873400 -2.98595700 -2.18541200
	O 4.29157000 -2.45256200 0.10062700
	O -4.47787100 -2.24298800 0.94151700
	O -4.54895500 -0.41521700 2.71260600
	N 3.23384000 -1.53799100 -1.96169400
	N -3.12881200 -0.15190500 0.66360400
	C 1.19450500 -3.13506200 1.11401200
	C -1.22297600 -2.61880700 1.65367300
	C -0.14378100 -0.32378500 -0.72521000
	C -1.34367200 -1.07660800 -0.82685300
	C -0.98879300 -2.36345100 -1.36658300
	C -1.92415300 -3.48156300 -1.74796900
	H -2.74150200 -3.08268700 -2.36277700
	H -2.39316000 -3.90537000 -0.85362100
	C -1.18284600 -4.57021900 -2.53684800
	H -1.79277200 -5.47930100 -2.56592100
	H -1.05367100 -4.24015400 -3.57707600
	C 0.19671800 -4.86374600 -1.94313600
	H 0.66027800 -5.71070100 -2.45994100
	H 0.08944400 -5.14844800 -0.88797800
	C 1.11581300 -3.64228700 -2.04797300
	H 2.05186300 -3.81537400 -1.51483900
	H 1.38767900 -3.48003600 -3.10010200
	C 0.41700200 -2.41362800 -1.52716200
	C 0.96036200 -1.14010300 -1.11126700
	C 2.37518900 -0.61221500 -1.20091000
	H 2.76418600 -0.49889300 -0.18842100
	C 2.45278100 0.74257700 -1.97827900
	H 1.45157200 1.08412700 -2.24519400
	H 2.90204300 1.51429100 -1.34784900
	C 3.30157000 0.46803800 -3.23333900
	H 2.89126500 0.94700400 -4.12652700
	H 4.32457100 0.83193700 -3.09895800
	C 3.29948300 -1.05932000 -3.34813300
	H 2.39872600 -1.41521300 -3.86230800
	H 4.16501800 -1.48617700 -3.85719000
	C 5.70724500 -0.62495100 -1.15230000
	C 6.71260900 -0.46103100 -2.10052000
	H 6.89389900 -1.24351100 -2.82953400
	C 7.46564800 0.70687000 -2.09952000
	H 8.23618100 0.84669800 -2.85187500
	C 7.22385300 1.71816800 -1.16243200
	C 6.21542500 1.52255600 -0.20982300
	H 6.03712700 2.28153100 0.54602600
	C 5.45912600 0.35900500 -0.19639400
	H 4.68886900 0.22113900 0.55432200
	C 8.01925300 2.97111200 -1.17473300
	C 9.40030400 2.94011300 -1.39764800
	H 9.89914200 1.98508700 -1.53765500
	C 10.14340000 4.11576800 -1.40929900
	H 11.21571400 4.07285800 -1.57508200
	C 9.51729600 5.34170000 -1.19938700
	H 10.09750900 6.25943100 -1.20859900
	C 8.14335900 5.38444300 -0.97689500
	H 7.64614400 6.33694200 -0.81944400
	C 7.40076800 4.20864100 -0.96411500
	H 6.32562200 4.25104700 -0.81247300
	C -2.75806600 -0.57204300 -0.70186800
	H -3.40412800 -1.40520100 -0.98153700
	C -3.02068700 0.66742600 -1.60863800
	H -3.84748800 0.46460300 -2.29508300
	H -2.13740200 0.89033500 -2.21092200
	C -3.36351000 1.83167200 -0.65781000
	H -2.79642900 2.73490000 -0.89608200
	H -4.42883000 2.07456100 -0.71881500
	C -3.00799100 1.31409600 0.74190500
	H -1.97115700 1.54108600 0.98957900
	H -3.64135400 1.70516700 1.53864100
	C -5.88108600 -0.07922000 0.49312300
	C -6.29304300 -0.57151000 -0.74309900
	H -5.84691800 -1.47667800 -1.14187000
	C -7.28392300 0.09956900 -1.44729800
	H -7.59090200 -0.26874000 -2.42170800
	C -7.87780400 1.25707000 -0.92857300
	C -7.46576900 1.71677200 0.32830300
	H -7.94718700 2.58770100 0.76305100
	C -6.47214100 1.05636800 1.03967300
	H -6.16443700 1.40135100 2.02102300
	C -8.92937800 1.97584300 -1.69041200
	C -8.93977400 3.37414200 -1.74391300
	H -8.15695700 3.93486800 -1.24039200
	C -9.92300700 4.04969100 -2.45886300
	H -9.91156700 5.13491200 -2.49647000
	C -10.91283200 3.33757400 -3.13126200
	H -11.68098800 3.86469800 -3.68891700
	C -10.91282400 1.94589100 -3.08414000
	H -11.68612200 1.38324400 -3.59852200
	C -9.92877200 1.27057300 -2.37000300
	H -9.94941400 0.18554100 -2.31704400
	H 0.32325800 -1.16997700 1.61907300
	C -2.19281900 2.76976200 3.76158500
	C -1.19057700 3.47520300 3.09827100
	C -0.05066700 2.81128600 2.65818100
	C 0.10381100 1.44241500 2.90366500
	C -0.91312500 0.73842700 3.55707600
	C -2.06420600 1.39817400 3.97177700
	H -3.08544400 3.28699900 4.10178100
	H -1.29693200 4.54200600 2.92495100
	H 0.73959300 3.34792900 2.14148300
	H -0.82902600 -0.33328200 3.69790000
	H -2.86953800 0.83456700 4.42929000
	C 1.40082700 0.80005500 2.53153100
	O 1.95868500 1.12114200 1.47586600
	Si 2.35659800 -0.26995800 3.84268800
	C 2.74619800 0.97964300 5.20189600
	H 1.82697400 1.39279700 5.63195300
	H 3.31116100 0.50202800 6.01090300
	H 3.34713900 1.81346400 4.82201700
	C 1.32946700 -1.66982800 4.56678100
	H 1.99410600 -2.34068600 5.12428400
	H 0.57103200 -1.30070600 5.26448000
	H 0.83106900 -2.26450400 3.79676800
	C 3.92294000 -0.89770800 3.04020700
	H 4.59319100 -0.06692400 2.79390100
	H 4.46034100 -1.55840700 3.73050700
	H 3.73187900 -1.46896300 2.12638500
	H 0.67505000 1.16132500 0.19083300
	1TSS
	E = -3972.98262759 a.u.
	0 1
	Fe 0.03301200 -1.69356900 0.75065600
	S 4.56957800 -2.15839900 -1.18415400
	S -4.48632600 -0.67920800 1.34853200
	O 1.99231600 -3.50627700 1.93123400
	O -1.91082100 -2.62482900 2.72116500
	O -0.06230300 1.12760300 -0.57016700
	O 5.11075400 -3.18450500 -2.06006300
	O 4.15719100 -2.46111900 0.17769000
	O -4.36280600 -2.10161800 1.06220700
	O -4.59579000 -0.17491700 2.70671900
	N 3.21755300 -1.55523600 -1.94071500
	N -3.15126300 0.04791500 0.66603300
	C 1.26134000 -2.75800900 1.46624500
	C -1.17754900 -2.23345200 1.93490000
	C -0.11908600 -0.18215500 -0.76584200
	C -1.31133100 -0.95906300 -0.69719100
	C -0.94661000 -2.31986200 -0.98633100
	C -1.87371700 -3.49482100 -1.16365500
	H -2.71165100 -3.19904400 -1.80722400
	H -2.32063000 -3.77673500 -0.20478500
	C -1.14070100 -4.68581500 -1.79588900
	H -1.74178200 -5.59212400 -1.66942900
	H -1.04026600 -4.51857400 -2.87717600
	C 0.25500100 -4.87474600 -1.19904000
	H 0.71862100 -5.78426100 -1.59440500
	H 0.17508400 -5.00478900 -0.11132700
	C 1.15791100 -3.67601300 -1.50836700
	H 2.10602500 -3.75844100 -0.97517100
	H 1.40926000 -3.66780000 -2.57701000
	C 0.46034100 -2.38397900 -1.17550800
	C 0.99356100 -1.05789400 -1.00501000
	C 2.40444300 -0.55428900 -1.21869000
	H 2.84011900 -0.33648300 -0.24255900
	C 2.45000100 0.72329400 -2.11637000
	H 1.45542600 0.94521400 -2.50776800
	H 2.76589700 1.58839200 -1.52950900
	C 3.41878300 0.39845000 -3.26182900
	H 3.12839600 0.87662100 -4.20142100
	H 4.43698800 0.71927900 -3.02040200
	C 3.35803700 -1.12690000 -3.33973100
	H 2.46561400 -1.46113500 -3.88311900
	H 4.22550800 -1.60369900 -3.79916800
	C 5.74870600 -0.82358900 -1.13064000
	C 6.75638300 -0.76995500 -2.08951400
	H 6.87177500 -1.58661800 -2.79399000
	C 7.59933300 0.33382000 -2.12810300
	H 8.37304300 0.38882700 -2.88810300
	C 7.44630200 1.38901800 -1.22076300
	C 6.43300800 1.30386400 -0.25729400
	H 6.32182900 2.09623500 0.47666900
	C 5.58605800 0.20578900 -0.20522400
	H 4.81685700 0.14738800 0.55604200
	C 8.34132000 2.57164300 -1.27488100
	C 9.71323100 2.42004000 -1.50484800
	H 10.13073000 1.42343800 -1.61891000
	C 10.55055300 3.52940400 -1.55573000
	H 11.61431700 3.39323000 -1.72613800
	C 10.02921300 4.80840600 -1.37874800
	H 10.68293800 5.67443600 -1.41842100
	C 8.66537600 4.97099000 -1.14941400
	H 8.24961000 5.96535700 -1.01690400
	C 7.82843300 3.86147400 -1.09718100
	H 6.76192100 3.99706500 -0.93960300
	C -2.72970000 -0.44847800 -0.65895800
	H -3.36306000 -1.29853400 -0.91497800
	C -2.97176800 0.72891300 -1.65157200
	H -3.69127400 0.43422200 -2.42051900
	H -2.04082900 1.00210600 -2.15114700
	C -3.50055600 1.89834300 -0.80143100
	H -3.05557000 2.85243900 -1.09488500
	H -4.58704600 1.98664600 -0.89830400
	C -3.11264300 1.52155200 0.63090800
	H -2.08558200 1.82076900 0.84380000
	H -3.75460300 1.93949600 1.40714600
	C -5.90333400 -0.07726300 0.44790100
	C -6.26069300 -0.68671300 -0.75258600
	H -5.75249700 -1.58955400 -1.07462700
	C -7.27910300 -0.13571500 -1.51881000
	H -7.54477800 -0.59503000 -2.46632000
	C -7.95400500 1.01678500 -1.09732500
	C -7.59468000 1.59499200 0.12654900
	H -8.13742800 2.46368100 0.48711100
	C -6.57417900 1.05597800 0.89933400
	H -6.30549300 1.49487900 1.85424900
	C -9.03446000 1.60795200 -1.92553100
	C -9.13099400 2.99485600 -2.08474900
	H -8.39409000 3.64042700 -1.61470200
	C -10.14120000 3.55119200 -2.86204900
	H -10.19681800 4.62908300 -2.98144000
	C -11.07221800 2.72926000 -3.49183400
	H -11.86148100 3.16335600 -4.09808100
	C -10.98631400 1.34781600 -3.33950700
	H -11.71361000 0.70032600 -3.82009200
	C -9.97521600 0.79161100 -2.56314300
	H -9.92921500 -0.28554900 -2.42837800
	H 0.49374900 -0.50966900 1.77807200
	C -2.19770500 3.08766500 3.69656000
	C -1.16964600 3.65990600 2.95190400
	C -0.16494200 2.85833300 2.41743500
	C -0.17738500 1.47474500 2.61837000
	C -1.21866800 0.90969100 3.35801300
	C -2.22210600 1.70813100 3.89417300
	H -2.98174500 3.71167600 4.11614000
	H -1.14525000 4.73405600 2.79047000
	H 0.65023400 3.29098200 1.84673000
	H -1.26606700 -0.16404200 3.49734600
	H -3.03943900 1.24380700 4.43502400
	C 1.04175200 0.69713500 2.15421700
	O 1.71450600 1.21701500 1.17409500
	Si 2.11828600 0.08439000 3.63927400
	C 2.43906800 1.63333200 4.66338300
	H 1.51034200 2.02613300 5.09072800
	H 3.13289100 1.42276900 5.48571100
	H 2.88088100 2.41964200 4.04086200
	C 1.20584900 -1.18120700 4.69543300
	H 1.87872500 -1.56407800 5.47203100
	H 0.34358500 -0.72938600 5.19662900
	H 0.85037600 -2.04144700 4.11984900
	C 3.74477400 -0.59053800 2.99469000
	H 4.40223100 0.24289000 2.72358100
	H 4.25484000 -1.17186900 3.77168800
	H 3.63573600 -1.23886600 2.12025500
	H 0.73227300 1.33278700 0.07834300
	1TSR
	E = -3972.97646314 a.u.
	0 1
	Fe -0.11952100 1.76981200 0.41262700
	S 4.40769200 1.29777900 1.78397600
	S -4.06104600 0.11261000 -1.73957700
	O 1.73217000 4.00041500 0.79103000
	O -2.05734200 3.67081100 -0.65799800
	O 0.00611600 -1.30039300 -0.13458600
	O 5.09445200 1.95189300 2.88658100
	O 3.88284700 2.04111100 0.65412500
	O -3.92832200 1.53539300 -1.46495400
	O -3.87693000 -0.43846400 -3.07022600
	N 3.10163100 0.50034900 2.45943400
	N -2.96463500 -0.65453500 -0.74233100
	C 1.06884900 3.09191700 0.59251100
	C -1.31063500 2.88625400 -0.28662100
	C -0.21346600 -0.34625900 0.75816300
	C -1.46346800 0.28411200 1.02748900
	C -1.23424100 1.22926100 2.09122300
	C -2.26998500 2.03784200 2.83147600
	H -3.12156100 1.39312400 3.08346400
	H -2.66630300 2.83324300 2.18949900
	C -1.68403900 2.64181900 4.11592700
	H -2.35258200 3.42439600 4.48928200
	H -1.63758600 1.86590700 4.89224700
	C -0.27484500 3.19610800 3.89207200
	H 0.07940000 3.70674300 4.79332000
	H -0.29498200 3.94422200 3.08850200
	C 0.70494400 2.07696000 3.52568300
	H 1.68550000 2.47343900 3.25734900
	H 0.86492000 1.43575000 4.40416600
	C 0.14539700 1.22078100 2.42299500
	C 0.79922700 0.28095500 1.55883000
	C 2.21570800 -0.22354400 1.52833600
	H 2.56320600 -0.10088700 0.49979800
	C 2.29391500 -1.72269800 1.95390900
	H 1.32471400 -2.04989600 2.34195700
	H 2.53034400 -2.35561100 1.09609900
	C 3.36771000 -1.78757900 3.04906500
	H 3.14439400 -2.53880100 3.81180200
	H 4.34695000 -2.02279200 2.62118500
	C 3.37346600 -0.36641200 3.61662400
	H 2.55969300 -0.22770300 4.33892300
	H 4.30271700 -0.06794600 4.10466700
	C 5.48624000 0.02549900 1.15395200
	C 6.59536100 -0.35852900 1.90192500
	H 6.83928000 0.17643100 2.81353800
	C 7.37228100 -1.42507800 1.46650700
	H 8.22617500 -1.74123300 2.05840300
	C 7.05179900 -2.11617700 0.29187200
	C 5.93770900 -1.70060200 -0.44879000
	H 5.69373500 -2.20377700 -1.37965100
	C 5.15473000 -0.63391100 -0.02920300
	H 4.29882700 -0.31979800 -0.61835800
	C 7.87648800 -3.26401600 -0.16131900
	C 9.27242500 -3.22107300 -0.07381900
	H 9.75806300 -2.32636600 0.30592200
	C 10.04345100 -4.29814700 -0.49799300
	H 11.12600300 -4.24433400 -0.43115100
	C 9.43099600 -5.43642600 -1.01586300
	H 10.03291700 -6.27722200 -1.34717300
	C 8.04256900 -5.49014600 -1.10780500
	H 7.55648100 -6.37638500 -1.50475200
	C 7.27193100 -4.41256500 -0.68452300
	H 6.18824400 -4.46967600 -0.73927900
	C -2.84999900 -0.14909800 0.63665400
	H -3.49895900 0.72239200 0.74232400
	C -3.33260300 -1.31791400 1.55485900
	H -4.16033700 -0.99651500 2.19327300
	H -2.51374100 -1.63197200 2.20848200
	C -3.74759900 -2.45573100 0.60712500
	H -3.47090100 -3.43964300 0.99504400
	H -4.82971800 -2.44943500 0.44657100
	C -3.00948000 -2.12746400 -0.69432400
	H -1.97387000 -2.47679700 -0.66198800
	H -3.47622200 -2.52333700 -1.59806300
	C -5.67980800 -0.38674000 -1.18167700
	C -6.27177000 0.27427600 -0.10761100
	H -5.80358400 1.15936100 0.31034400
	C -7.47124200 -0.20135500 0.40538000
	H -7.92465300 0.29782900 1.25656800
	C -8.09501800 -1.32735500 -0.14674100
	C -7.49443400 -1.95649800 -1.24441700
	H -7.98833700 -2.80328500 -1.71144300
	C -6.29203700 -1.49364500 -1.76327700
	H -5.83467200 -1.96993300 -2.62401200
	C -9.37173100 -1.83675100 0.41289200
	C -9.58439200 -3.21163400 0.56325600
	H -8.79809000 -3.90880700 0.28674000
	C -10.77889900 -3.69128300 1.08986700
	H -10.92455300 -4.76094800 1.20701600
	C -11.78070200 -2.80335600 1.47320600
	H -12.71377800 -3.17754400 1.88334100
	C -11.58035200 -1.43317000 1.32676000
	H -12.36016200 -0.73457700 1.61479200
	C -10.38514200 -0.95360100 0.80153800
	H -10.24575100 0.11546200 0.66666600
	H 0.45262500 1.38177600 -1.07509900
	C 1.29855200 0.81080100 -1.98355400
	O 1.82869700 -0.28008100 -1.50518500
	H 0.79697300 -1.01535500 -0.76118000
	Si 0.09768100 0.49546600 -3.48575000
	C -0.64239500 -1.21279500 -3.29272300
	H -1.33479400 -1.42586400 -4.11380900
	H 0.14638900 -1.97215400 -3.28187200
	H -1.19873000 -1.27545600 -2.35746900
	C 1.24729000 0.51075700 -4.98247000
	H 0.70203400 0.20434600 -5.88327300
	H 1.66836100 1.50627400 -5.15787700
	H 2.08125800 -0.18576400 -4.83963600
	C -1.21111100 1.82452100 -3.69086500
	H -1.85586700 1.92385500 -2.81395600
	H -0.76192000 2.79967400 -3.90911600
	H -1.86352700 1.55924900 -4.53107000
	C 2.25314600 1.94978100 -2.27470400
	C 1.81400800 3.26800500 -2.42512600
	C 3.58439900 1.65047100 -2.56033000
	C 2.69289100 4.26917100 -2.81880100
	H 0.77563900 3.51429200 -2.21688900
	C 4.46796400 2.65029500 -2.95405600
	H 3.91390000 0.62021400 -2.49015200
	C 4.02736900 3.96360500 -3.08041000
	H 2.33776300 5.29112000 -2.91484400
	H 5.50420300 2.40078600 -3.16325700
	H 4.71713000 4.74607600 -3.38257800
	2a
	E = -755.271399545 a.u.
	0 1
	H -0.62433700 0.00410500 -1.97356400
	C 3.52943700 0.28143300 0.40344700
	C 2.86726200 -0.88630800 0.77192000
	C 1.57697800 -1.13747600 0.31265300
	C 0.93052500 -0.22667700 -0.52794700
	C 1.60724200 0.93982900 -0.89860800
	C 2.89302600 1.19554700 -0.43377500
	H 4.53540600 0.47732800 0.76248600
	H 3.35560900 -1.60587800 1.42311100
	H 1.05596600 -2.04468800 0.60377600
	H 1.11971200 1.65353200 -1.55949400
	H 3.40329800 2.10655000 -0.73338000
	C -0.48657000 -0.47478600 -0.98856500
	O -0.81338700 -1.85965400 -1.06232300
	Si -1.76435200 0.28581200 0.22364800
	C -1.54703200 -0.54083300 1.89804600
	H -0.54921200 -0.34542500 2.30580900
	H -2.28614400 -0.17614300 2.62042800
	H -1.66773400 -1.62540400 1.80508100
	C -1.44151900 2.13821300 0.34618100
	H -2.16988600 2.61438200 1.01277200
	H -0.44042200 2.33919000 0.74290500
	H -1.52067500 2.62648900 -0.63237500
	C -3.48262800 -0.04223000 -0.47011800
	H -3.63141000 -1.11646200 -0.62033000
	H -4.26361000 0.32048000 0.20804500
	H -3.62197000 0.45457600 -1.43720100
	H -0.16688600 -2.28703400 -1.63997000
	TSS-t-Bu
	E = -3721.579711 a.u.
	0 1
	Fe 0.06640600 -1.34182800 1.24862300
	S 4.54099400 -2.34716900 -0.61174500
	S -4.53118500 -0.38186900 1.52995200
	O 1.98562500 -2.84458800 2.85336900
	O -1.90937100 -1.76692200 3.35795300
	O -0.15207600 1.02346900 -0.78160100
	O 4.98072600 -3.57536200 -1.25317800
	O 4.13556100 -2.31620600 0.78596300
	O -4.38930200 -1.82905200 1.60548000
	O -4.67598100 0.43972300 2.71952200
	N 3.22840100 -1.81032200 -1.47773500
	N -3.18601100 0.17411500 0.71722800
	C 1.27351600 -2.21251100 2.21777700
	C -1.16113700 -1.56977100 2.51530400
	C -0.13469700 -0.29062200 -0.61469100
	C -1.29379400 -1.06904600 -0.34461700
	C -0.87511700 -2.44158300 -0.25972100
	C -1.75894300 -3.65570800 -0.12901700
	H -2.61142000 -3.55657500 -0.81222600
	H -2.18908300 -3.70993500 0.87644700
	C -0.98560800 -4.93846200 -0.45951400
	H -1.55674000 -5.80731900 -0.11652200
	H -0.88514300 -5.03260700 -1.54956700
	C 0.41079700 -4.92769700 0.16275000
	H 0.91035600 -5.88774100 -0.00197400
	H 0.32654900 -4.79631400 1.24997400
	C 1.27574700 -3.80885100 -0.42703200
	H 2.21558300 -3.72799800 0.11955100
	H 1.54445600 -4.05317100 -1.46249500
	C 0.53487200 -2.49761600 -0.43096500
	C 1.01973700 -1.15227500 -0.60703800
	C 2.42280000 -0.68685000 -0.94872800
	H 2.89249000 -0.27259100 -0.05498500
	C 2.43690300 0.37761200 -2.08912400
	H 1.45054800 0.44674800 -2.55234400
	H 2.67528000 1.36370000 -1.68635600
	C 3.46440200 -0.12361700 -3.10990100
	H 3.22717500 0.19020600 -4.13024300
	H 4.47056200 0.23484700 -2.86874200
	C 3.39668600 -1.63831500 -2.92801500
	H 2.51399100 -2.05912200 -3.42514000
	H 4.26977100 -2.18884200 -3.28234700
	C 5.82977900 -1.13951800 -0.83636100
	C 6.73977900 -1.29017200 -1.87972800
	H 6.72438200 -2.19033900 -2.48488900
	C 7.66275100 -0.28157800 -2.12478900
	H 8.35924800 -0.38420500 -2.95158500
	C 7.69154500 0.87635200 -1.33732100
	C 6.78132800 0.99117900 -0.27915600
	H 6.81749800 1.86234900 0.36794400
	C 5.85309100 -0.00907000 -0.02463800
	H 5.16819000 0.07057500 0.81116100
	C 8.67230400 1.95574700 -1.61242100
	C 9.99575700 1.65105000 -1.94956600
	H 10.31488100 0.61302200 -1.98415500
	C 10.91291700 2.66418700 -2.20793800
	H 11.93834400 2.41041800 -2.45943700
	C 10.52098800 3.99834200 -2.13452200
	H 11.23702700 4.78925500 -2.33628500
	C 9.20644400 4.31307100 -1.79994800
	H 8.89092500 5.35076800 -1.74706000
	C 8.28974100 3.29988700 -1.54032000
	H 7.26010200 3.55182700 -1.30153100
	C -2.73200700 -0.62333800 -0.43842300
	H -3.32785300 -1.53607800 -0.46730800
	C -3.01176600 0.25266700 -1.69639200
	H -3.76023600 -0.23012600 -2.33091200
	H -2.10248900 0.37631600 -2.28678100
	C -3.51865700 1.60817100 -1.16747100
	H -3.04308600 2.44941400 -1.67753400
	H -4.60082100 1.69468500 -1.30528000
	C -3.16072600 1.59429400 0.32214000
	H -2.14247300 1.95178000 0.47673500
	H -3.82456800 2.17931300 0.95954800
	C -5.93106800 -0.03619200 0.48006100
	C -6.25634200 -0.92331400 -0.54333200
	H -5.73287800 -1.86999300 -0.62704400
	C -7.26156200 -0.58793800 -1.44055100
	H -7.50205400 -1.26656100 -2.25354500
	C -7.95483300 0.62349900 -1.32494500
	C -7.62795800 1.48592000 -0.27109800
	H -8.18549600 2.40893500 -0.14316600
	C -6.62093400 1.16366900 0.62959000
	H -6.37705200 1.82399100 1.45495900
	C -9.02044000 0.98220500 -2.29374100
	C -9.12393200 2.28795500 -2.78619600
	H -8.40317900 3.03766700 -2.47131300
	C -10.11998200 2.62621200 -3.69595100
	H -10.18115200 3.64229300 -4.07415000
	C -11.02964000 1.66407300 -4.12705000
	H -11.80784700 1.92805300 -4.83671900
	C -10.93666400 0.36180900 -3.64282000
	H -11.64744300 -0.39227500 -3.96732500
	C -9.93969000 0.02346200 -2.73397100
	H -9.88838800 -0.98835700 -2.34135000
	H 0.52688000 0.09374700 1.90347200
	C -2.39701600 3.87103300 2.92152500
	C -1.39333600 4.31697900 2.06527400
	C -0.32548000 3.48304700 1.74899300
	C -0.24158100 2.19522500 2.28789000
	C -1.26209900 1.75323800 3.12905500
	C -2.33259800 2.58294500 3.44657800
	H -3.23300300 4.51907800 3.16920600
	H -1.43962100 5.31666300 1.64246900
	H 0.46416100 3.81954900 1.08552600
	H -1.24223000 0.74704700 3.52657900
	H -3.13065800 2.20384700 4.07524200
	C 1.02833300 1.40957100 1.97032600
	O 1.58323500 1.69754100 0.84559800
	C 2.41122100 2.69863100 3.58251600
	H 1.56100900 3.23979800 4.00905300
	H 3.20295000 2.65686300 4.33928200
	H 2.78490900 3.26317000 2.72206700
	C 1.44430800 0.54288600 4.38449400
	H 2.22497300 0.42378700 5.14388800
	H 0.62549800 1.10826600 4.83865400
	H 1.07213000 -0.45448800 4.13318500
	C 3.28507300 0.55528900 2.66771900
	H 3.75399600 1.15637000 1.88458400
	H 3.99904800 0.42665500 3.48888300
	H 3.07114500 -0.43321800 2.25298700
	H 0.60734100 1.44359800 -0.19819000
	C 2.02445000 1.26384100 3.16506500
	TSR-t-Bu
	E = -3721.574762 a.u.
	0 1
	Fe -0.13739700 -0.56719200 1.41990100
	S 4.19544300 -2.85342800 0.29018200
	S -4.03568300 1.76289700 0.58123800
	O 1.82400700 -1.36171600 3.43410600
	O -1.92614700 -0.07180000 3.67216800
	O -0.09704300 0.60983500 -1.48523800
	O 4.63565900 -4.21999400 0.05972800
[truncated: 116 more rows]
